# Supplementary material for: Comparison of Gene Coexpression Profiles and Construction of Conserved Gene Networks to Find Functional Modules
Source: PLoS One. 2015 Jul 6;10(7):e0132039. doi: 10.1371/journal.pone.0132039 (PMC4493118; doi:10.1371/journal.pone.0132039)
Supplement: S1 File — Since this network is an undirected graph, we did not distinguish column 1 from column 2. (ZIP) [file pone.0132039.s001.zip]

Archive with 1 entries (1 files):
- S1_File.cys
