# Supplementary material for: Comparison of Gene Coexpression Profiles and Construction of Conserved Gene Networks to Find Functional Modules
Source: PLoS One. 2015 Jul 6;10(7):e0132039. doi: 10.1371/journal.pone.0132039 (PMC4493118; doi:10.1371/journal.pone.0132039)
Supplement: S2 File — (GZ) [file pone.0132039.s002.gz]

Archive with 12 entries (9 files):
- coxsim-0.1
- coxsim-0.1/coxsim
- coxsim-0.1/coxsim/__init__.py
- coxsim-0.1/coxsim/__main__.py
- coxsim-0.1/coxsim/coexpression.py
- coxsim-0.1/coxsim/COXPRESdb.py
- coxsim-0.1/PKG-INFO
- coxsim-0.1/README.rst
- coxsim-0.1/setup.cfg
- coxsim-0.1/setup.py
- coxsim-0.1/test
- coxsim-0.1/test/__init__.py
