# Supplementary material for: Comparison of Gene Coexpression Profiles and Construction of Conserved Gene Networks to Find Functional Modules
Source: PLoS One. 2015 Jul 6;10(7):e0132039. doi: 10.1371/journal.pone.0132039 (PMC4493118; doi:10.1371/journal.pone.0132039)
Supplement: S2 File — (GZ) [file pone.0132039.s002.gz › coxsim-0.1/coxsim/__init__.py]

#!/usr/bin/env python
# -*- coding: utf-8 -*-

import collections

def listsimilarity(list1, list2):
    """Calculate a similarity of two lists
    list1 and list2 are lists of IDs. Duplicated IDs are allowed.

    Return:
    a list of tuples. Each tuple contains a similarity value and a set of corresponding index of list1

    Example:
    >>> listsimilarity([1,2,3,4], [2,1,3,4])
    [(0, set([])), (2, set([0, 1])), (3, set([2])), (4, set([3]))]
    """

    value2index = collections.defaultdict(set)
    for i, v in enumerate(list1):
        value2index[v].add(i)
    list2_to_1 = [value2index[v] for v in list2]

    set1 = set()
    set2 = set()
    corresponding = set()
    similarity = []

    for v1, v2 in enumerate(list2_to_1):
        set1.add(v1)
        set2 |= v2
        corresponding_new = set1 & set2
        similarity.append((len(corresponding_new),
                           corresponding_new - corresponding))
        corresponding = corresponding_new
    return similarity

def turningpoint(similarity, flatlength):
    """Detect turning point from a list of similarity value

    Warning:
    Do not pass a return value of `listsimilarity` to this function.
    An argument list should be a list of similarity value, no corresponding index included.

    Return:
    An index of a start point of a flat region. If no flat region is found, return -1.

    Example:
    >>> turningpoint([1,2,3,3,3,4,5], 2)
    2
    """

    flat_length = []
    
    last_v = -1
    for v in similarity:
        if last_v == v:
            flat_length.append(flat_length[-1]+1)
        else:
            flat_length.append(0)
        last_v = v

    for i, v in enumerate(flat_length):
        if v == flatlength:
            return i - flatlength
    return -1
