# Supplementary material for: Comparison of Gene Coexpression Profiles and Construction of Conserved Gene Networks to Find Functional Modules
Source: PLoS One. 2015 Jul 6;10(7):e0132039. doi: 10.1371/journal.pone.0132039 (PMC4493118; doi:10.1371/journal.pone.0132039)
Supplement: S2 File — (GZ) [file pone.0132039.s002.gz › coxsim-0.1/coxsim/__main__.py]

#!/usr/bin/env python
# -*- coding: utf-8 -*-

import argparse
import csv
import coxsim
import sys

def _main():
    parser = argparse.ArgumentParser(prog="python -m coxsim", description="Calculate conservation of two lists")
    parser.add_argument('-1', dest='l1', nargs='+', help="First list of ID", metavar="ID1", required=True)
    parser.add_argument('-2', dest='l2', nargs='+', help="Second list of ID", metavar="ID2", required=True)
    parser.add_argument('--csv', help="output as CSV (default: Tab delimited text)", action='store_true')
    parser.add_argument('-t', '--turning-point-threshold', help="A minimum length of a flat region to detect turning point (default: %(default)s)", type=int, default=10)
    parser.add_argument('-o', '--output', help='output file (default: stdout)', type=argparse.FileType('w'), default=sys.stdout)
    options = parser.parse_args()

    if options.csv:
        writer = csv.writer(options.output)
    else:
        writer = csv.writer(options.output, delimiter='\t', quotechar=None)

    writer.writerow(['# of conserved IDs', 'Conserved IDs', 'Turning Point'])

    conservation = coxsim.listsimilarity(options.l1, options.l2)
    turningpoint = coxsim.turningpoint([x[0] for x in conservation], options.turning_point_threshold)
    for i, one in enumerate(conservation):
        writer.writerow((one[0], ','.join([options.l1[x] for x in one[1]]), "True" if i == turningpoint else ""))
    
if __name__ == '__main__':
    _main()
