# Supplementary material for: Comparison of Gene Coexpression Profiles and Construction of Conserved Gene Networks to Find Functional Modules
Source: PLoS One. 2015 Jul 6;10(7):e0132039. doi: 10.1371/journal.pone.0132039 (PMC4493118; doi:10.1371/journal.pone.0132039)
Supplement: S2 File — (GZ) [file pone.0132039.s002.gz › coxsim-0.1/coxsim/coexpression.py]

#!/usr/bin/env python

import argparse
import os.path
import sys
import collections
import csv
import itertools
import json
from .COXPRESdb import COXPRESdb
import zipfile

def _main():
    parser = argparse.ArgumentParser(prog="python -m coxsim.coexpression", description="Calculate Coxpression Conservation")
    parser.add_argument('db1', help='Zipped COXPRESdb file (Download from http://coxpresdb.jp/download.shtml and convert to zip file)')
    parser.add_argument('db2', help='Zipped COXPRESdb file (Download from http://coxpresdb.jp/download.shtml and convert to zip file)')
    parser.add_argument('--homologene',
                        help='default: %(default)s', type=argparse.FileType('r'), required=True)
    parser.add_argument('--tax1', '-1', default=9606, type=int, help='Taxonomy ID for first database [default: %(default)s]')
    parser.add_argument('--tax2', '-2', default=10090, type=int, help='Taxonomy ID for second database [default: %(default)s]')
    parser.add_argument('--top', '-t', default='10,50,100,200,0.01', help='[default: %(default)s]')
    parser.add_argument('--output-coxsim', '-c', default=None, type=argparse.FileType('w'), help='COXSIM value output')
    parser.add_argument('--output-genes', '-o', default=sys.stdout, type=argparse.FileType('w'), help='Conservation output (text file, default: standard out)')
    parser.add_argument('--output-info', '-i', default=None, type=argparse.FileType('w'), help='Detail of conservation (zipped JSON files)')
    parser.add_argument('-l', '--large-zip', action='store_true', default=False)
#    parser.add_argument('--output-info', '-i', default=None, type=str, help='COXSIM Info output for COXSIMdb (dummy)')
    options = parser.parse_args()

    print >>sys.stderr, 'Loading coxpresdb'
    db1 = COXPRESdb(options.db1)
    db2 = COXPRESdb(options.db2)

    if options.tax1 != options.tax2:
        print >>sys.stderr, 'Loading homologene'
        gene2hid = dict()
        hid2gene = collections.defaultdict(lambda: collections.defaultdict(set))
        homologene_reader = csv.reader(options.homologene, delimiter='\t', quotechar=None)
        for row in homologene_reader:
            tax_id = int(row[1])
            if tax_id == options.tax1 or tax_id == options.tax2:
                hid2gene[row[0]][tax_id].add(row[2])
                gene2hid[row[2]] = row[0]
                
        available_hid = set()
        for k, v in hid2gene.iteritems():
            if options.tax1 in v and options.tax2 in v:
                available_hid.add(k)
        available_gene1 = set()
        available_gene2 = set()
        for i in available_hid:
            available_gene1 |= hid2gene[i][options.tax1]
            available_gene2 |= hid2gene[i][options.tax2]
    else:
        gene2hid = dict()
        hid2gene = collections.defaultdict(dict)

        available_gene1 = set(db1.genes()) & set(db2.genes())
        available_gene2 = available_gene1
        available_hid = available_gene1

        for i in available_gene1:
            gene2hid[i] = i
            hid2gene[i][options.tax1] = set([i])
    #print >>sys.stderr, 'Available genes [1]:', len(available_gene1), ' [2]:', len(available_gene2), ' [HID]:', len(available_hid)

    print >>sys.stderr, 'Calculating...'
    coxsim_output = None
    if options.output_coxsim:
        coxsim_output = csv.writer(options.output_coxsim, delimiter='\t', quotechar=None)
    genes_output = None
    if options.output_genes:
        genes_output = csv.writer(options.output_genes, delimiter='\t', quotechar=None)
        genes_output.writerow(['N', 'GeneID1', 'GeneID2', 'NumberOfCorrespondingGenes', 'CorrespondingGeneIDs'])

    output_info = None
    if options.output_info:
        output_info = zipfile.ZipFile(options.output_info, "w", zipfile.ZIP_DEFLATED, options.large_zip)
    
    topgenes = list()

    ## Count number of gene pair
    number_of_gene_pair = 0
    for gene1 in db1:
        if gene1 not in available_gene1:
            continue
        gene2set = hid2gene[gene2hid[gene1]][options.tax2]
        for gene2 in gene2set:
            if gene2 not in db2.genes():
                continue
            number_of_gene_pair += 1

    print number_of_gene_pair

    ## TopGenes
    for i in options.top.split(','):
        if i.isdigit():
            topgenes.append(int(i))
        else:
            topgenes.append(int(float(i)*number_of_gene_pair))

    #print 'TopGenes', topgenes

    if coxsim_output:
        coxsim_output.writerow(['GeneID1', 'GeneID2'] + ['COXSIM{0}'.format(x) for x in options.top.split(',')] + ["#TopGenes"+','.join([str(x) for x in topgenes])])

    result_list = list()

    for gene1 in db1:
        if gene1 not in available_gene1:
            continue
        gene2set = hid2gene[gene2hid[gene1]][options.tax2]
        for gene2 in gene2set:
            if gene2 not in db2.genes():
                continue
            result = calc_conservation(gene1, gene2, db1, db2, hid2gene, gene2hid, max(topgenes), available_gene1, available_gene2, options)

            for i, one in enumerate(result['list']):
                if one[1] and genes_output:
                    genes_output.writerow((i, gene1, gene2, one[0], ','.join(one[1])))
            coxsim_list = [calc_coxsim(result['list'], limit=x) for x in topgenes]
            if coxsim_output:
                coxsim_output.writerow([gene1, gene2] + coxsim_list)

            if options.output_info:
                result['gene1'] = gene1
                result['gene2'] = gene2
                for i, x in zip(options.top.split(','), coxsim_list):
                    result['COXSIM'+str(i)] = x
                output_info.writestr('info/{}-{}.txt'.format(gene1, gene2), json.dumps(result))
#           result_list.append(result)
    if output_info:
        output_info.close()

#   json.dump(result_list, options.output_info)

def calc_conservation(gene1, gene2, db1, db2, hid2gene, gene2hid, limit, available_gene1, available_gene2, options):
    cx1it = db1.coexpression(gene1)
    cx2it = db2.coexpression(gene2)
    cx1 = list(itertools.islice(itertools.ifilter(lambda x: x[1][0] in available_gene1, enumerate(cx1it)), limit))
    cx2 = list(itertools.islice(itertools.ifilter(lambda x: x[1][0] in available_gene2, enumerate(cx2it)), limit))
    cx1it.close()
    cx2it.close()

    # print limit, cx1, cx2, len(available_gene1), len(available_gene2), list(itertools.islice(db1.coexpression(gene1), limit))

    cx2_conserved = [hid2gene[gene2hid[x[1][0]]][options.tax1] for x in cx2]

    geneset1 = set()
    geneset2 = set()
    geneset_corresponding = set()

    cx1it = db1.coexpression(gene1)
    cx2it = db2.coexpression(gene2)
    geneset_corresponding_data = {'list': list(),
                                  'cx1': [list(x) + [x[0] in available_gene1, gene2hid[x[0]] if x[0] in gene2hid else 0]
                                          for x in itertools.islice(cx1it, cx1[-1][0]+1)],
                                  'cx2': [list(x) + [x[0] in available_gene2, gene2hid[x[0]] if x[0] in gene2hid else 0]
                                          for x in itertools.islice(cx2it, cx2[-1][0]+1)]}
    cx1it.close()
    cx2it.close()

    for i, ((d1,g1), (d2,g2), g2_1) in enumerate(zip(cx1, cx2, cx2_conserved)):
        geneset1.add(g1[0])
        geneset2 |= g2_1
        geneset_corresponding_new = geneset1 & geneset2
        geneset_corresponding_data['list'].append((len(geneset_corresponding_new),
                                                   list(geneset_corresponding_new - geneset_corresponding)))
        geneset_corresponding = geneset_corresponding_new
    return geneset_corresponding_data

def calc_coxsim(conservation, limit = 100):
    s = sum([x[0] for x in conservation[0:limit]])
    return s/float(limit*(limit+1)/2)
    

if __name__ == '__main__':
    _main()
