# Supplementary material for: Comparison of Gene Coexpression Profiles and Construction of Conserved Gene Networks to Find Functional Modules
Source: PLoS One. 2015 Jul 6;10(7):e0132039. doi: 10.1371/journal.pone.0132039 (PMC4493118; doi:10.1371/journal.pone.0132039)
Supplement: S2 File — (GZ) [file pone.0132039.s002.gz › coxsim-0.1/coxsim/COXPRESdb.py]

#!/usr/bin/env python

import argparse
import tarfile
import os
import os.path
import sys
import zipfile

class COXPRESdb(object):
    """
    """
    
    def __init__(self, dbfile):
        """
        
        Arguments:
        - `dbfile`:
        """
        self._dbfile = dbfile
        if os.path.isdir(dbfile):
            self._dirmode = True
            self._zipmode = False
            self._entries = dict()
            for root, dirs, files in os.walk(dbfile):
                dirs = []
                for one in files:
                    self._entries[os.path.basename(one)] = os.path.join(root, one)
        elif dbfile.endswith('.zip'):
            self._dirmode = False
            self._zipmode = True
            self._zip = zipfile.ZipFile(dbfile, 'r')
            self._entries = dict()
            for i in self._zip.infolist():
                if i.filename.endswith('/'):
                    continue
                self._entries[os.path.basename(i.filename)] = i.filename
        else:
            self._dirmode = False
            self._zipmode = False
            if dbfile.endswith('.gz') or dbfile.endswith('.bz2'):
                print >>sys.stderr, 'Slow access to compressed tar'
            self._tar = tarfile.open(dbfile, 'r')
            self._entries = dict()
            for i in self._tar.getmembers():
                if not i.isfile():
                    continue
                self._entries[os.path.basename(i.name)] = i.name

    def __iter__(self):
        """
        
        Arguments:
        - `self`:
        """
        return self._entries.iterkeys()


    def genes(self):
        """
        Get genes
        
        Arguments:
        - `self`:
        """

        return self._entries.keys()

    def coexpression(self, gene, order='mr'):
        """
        
        Arguments:
        - `self`:
        - `gene`:
        - `order`:
        """

        if self._dirmode:
            coex = file(self._entries[str(gene)], 'r')
        elif self._zipmode:
            coex = self._zip.open(self._entries[str(gene)])
        else:
            coex = self._tar.extractfile(self._entries[str(gene)])
    
        try:
            if order == 'mr':
                for line in coex:
                    elements = line.strip().split('\t')
                    yield (elements[0], float(elements[1]), float(elements[2]))
            elif order == 'pcc':
                coex_list = list()
                for line in coex:
                    elements = line.strip().split('\t')
                    coex_list.append((elements[0], float(elements[1]), float(elements[2])))
                coex_list.sort(key=lambda x:x[2], reverse=True)
                for one in coex_list:
                    yield one
            else:
                raise NotImplementedError()
        finally:
            coex.close()

def _main():
    parser = argparse.ArgumentParser(description="COXPRESdb utility")
    parser.add_argument('COXPRESdb', help='Not-compressed but tarred COXPRESdb file')
    subparsers = parser.add_subparsers(help='sub-command help')
    parser_list = subparsers.add_parser('list', help='list of genes')
    parser_list.set_defaults(sub='list')

    parser_show = subparsers.add_parser('show', help='show coexpression')
    parser_show.add_argument('gene', type=str, help='Entrez Gene ID')
    parser_show.add_argument('--limit', help='Show limit default:%(default)s', type=int, default=20)
    parser_show.add_argument('--order', choices=('mr', 'pcc'), help='Ordered by', default='mr')
    parser_show.set_defaults(sub='show')
    
    options = parser.parse_args()

    db = COXPRESdb(options.COXPRESdb)

    if options.sub == 'list':
        for i in db:
            print i
    elif options.sub == 'show':
        print '     Gene ID             MR    PCC'
        for i, one in enumerate(db.coexpression(options.gene, options.order)):
            if i > options.limit:
                break
            print '{:20} {:6} {:8}'.format(*one)
        
    
    pass
    
    
if __name__ == '__main__':
    _main()
        
