# Supplementary material for: Comparison of Gene Coexpression Profiles and Construction of Conserved Gene Networks to Find Functional Modules
Source: PLoS One. 2015 Jul 6;10(7):e0132039. doi: 10.1371/journal.pone.0132039 (PMC4493118; doi:10.1371/journal.pone.0132039)
Supplement: S2 File — (GZ) [file pone.0132039.s002.gz › coxsim-0.1/PKG-INFO]

Metadata-Version: 1.0
Name: coxsim
Version: 0.1
Summary: UNKNOWN
Home-page: UNKNOWN
Author: Yasunobu OKAMURA
Author-email: okamura@sb.ecei.tohoku.ac.jp
License: UNKNOWN
Description: UNKNOWN
Platform: UNKNOWN
