# Supplementary material for: Comparison of Gene Coexpression Profiles and Construction of Conserved Gene Networks to Find Functional Modules
Source: PLoS One. 2015 Jul 6;10(7):e0132039. doi: 10.1371/journal.pone.0132039 (PMC4493118; doi:10.1371/journal.pone.0132039)
Supplement: S2 File — (GZ) [file pone.0132039.s002.gz › coxsim-0.1/README.rst]

====================================================
Reference Implementation of Conservation Calculation
====================================================

-------
Install
-------

::

   tar xzf coxsim-0.1.tar.gz
   cd coxsim-0.1
   pip install .

----------
How to use
----------

Simple Version
``````````````

Usage::

   usage: python -m coxsim [-h] -1 ID1 [ID1 ...] -2 ID2 [ID2 ...] [--csv]
                           [-t TURNING_POINT_THRESHOLD] [-o OUTPUT]
   
   Calculate conservation of two lists
   
   optional arguments:
     -h, --help            show this help message and exit
     -1 ID1 [ID1 ...]      First list of ID
     -2 ID2 [ID2 ...]      Second list of ID
     --csv                 output as CSV (default: Tab delimited text)
     -t TURNING_POINT_THRESHOLD, --turning-point-threshold TURNING_POINT_THRESHOLD
                           A minimum length of a flat region to detect turning
                           point (default: 10)
     -o OUTPUT, --output OUTPUT
                           output file (default: stdout)

Example
.......

When list 1 is ``A B C I J K L M H``, list 2 is ``C B A D F G H M K`` and the threshold of turning point is 3, run following command

Example::

   $ python -m coxsim -1 A B C I J K L M H -2 C B A D F G H M K -t 3
   # of conserved IDs	Conserved IDs	Turning Point
   0		
   1	B	
   3	A,C	True
   3		
   3		
   3		
   3		
   4	M	
   6	H,K


COXPRESdb Version
`````````````````

Usage::

   usage: python -m coxsim.coexpression [-h] --homologene HOMOLOGENE
                                        [--tax1 TAX1] [--tax2 TAX2] [--top TOP]
                                        [--output-coxsim OUTPUT_COXSIM]
                                        [--output-genes OUTPUT_GENES]
                                        [--output-info OUTPUT_INFO] [-l]
                                        db1 db2
   
   Calculate Coxpression Conservation
   
   positional arguments:
     db1                   Zipped COXPRESdb file (Download from
                           http://coxpresdb.jp/download.shtml and convert to zip
                           file)
     db2                   Zipped COXPRESdb file (Download from
                           http://coxpresdb.jp/download.shtml and convert to zip
                           file)
   
   optional arguments:
     -h, --help            show this help message and exit
     --homologene HOMOLOGENE
                           default: None
     --tax1 TAX1, -1 TAX1  Taxonomy ID for first database [default: 9606]
     --tax2 TAX2, -2 TAX2  Taxonomy ID for second database [default: 10090]
     --top TOP, -t TOP     [default: 10,50,100,200,0.01]
     --output-coxsim OUTPUT_COXSIM, -c OUTPUT_COXSIM
                           COXSIM value output
     --output-genes OUTPUT_GENES, -o OUTPUT_GENES
                           Conservation output (text file, default: standard out)
     --output-info OUTPUT_INFO, -i OUTPUT_INFO
                           Detail of conservation (zipped JSON files)
     -l, --large-zip


Example
.......

1. Download COXPRESdb bulk data from http://coxpresdb.jp/download.shtml
2. Convert downloaded files to zip files
3. Download homologene.data from ftp://ftp.ncbi.nlm.nih.gov/pub/HomoloGene
4. Run ``python -m coxsim.coexpression --homologene homologene.data COXPREdb1.zip COXPRESdb2.zip -o output.txt -i output-detail.zip``
   
   
Python API
``````````

coxsim.listsimilarity(list1, list2)
...................................

Calculate a conservation between ``list1`` and ``list2``.
``list1`` and ``list2`` are lists of IDs. Duplicated IDs are allowed.

Return: a list of tuples. Each tuple contains a similarity value and a set of corresponding index of list1

Example::

   >>> import coxsim
   >>> coxsim.listsimilarity([1,2,3,4], [2,1,3,4])
   [(0, set([])), (2, set([0, 1])), (3, set([2])), (4, set([3]))]


turningpoint(similarity, flatlength)
....................................

Detect turning point from a list of similarity value

Warning
   Do not pass a return value of `listsimilarity` to this function.
   An argument list should be a list of similarity value, no corresponding index included.

Return
   An index of a start point of a flat region. If no flat region is found, return -1.

Example::

   >>> import coxsim
   >>> coxsim.turningpoint([1,2,3,3,3,4,5], 2)
   2


---------
Run tests
---------

Please install ``nose`` and ``coverage`` to run test.

::

   $ pip install nose coverage
   $ nosetests
