# Supplementary material for: Comparison of Gene Coexpression Profiles and Construction of Conserved Gene Networks to Find Functional Modules
Source: PLoS One. 2015 Jul 6;10(7):e0132039. doi: 10.1371/journal.pone.0132039 (PMC4493118; doi:10.1371/journal.pone.0132039)
Supplement: S2 File — (GZ) [file pone.0132039.s002.gz › coxsim-0.1/setup.cfg]

[nosetests]
#verbosity=1
#detailed-errors=1
with-coverage=1
cover-branches=1
#cover-package=nose
#debug=nose.loader
#pdb=1
#pdb-failures=1
