# Supplementary material for: Comparison of Gene Coexpression Profiles and Construction of Conserved Gene Networks to Find Functional Modules
Source: PLoS One. 2015 Jul 6;10(7):e0132039. doi: 10.1371/journal.pone.0132039 (PMC4493118; doi:10.1371/journal.pone.0132039)
Supplement: S2 File — (GZ) [file pone.0132039.s002.gz › coxsim-0.1/setup.py]

#!/usr/bin/env python

from distutils.core import setup

setup(name='coxsim',
      version='0.1',
      packages=['coxsim'],
      author='Yasunobu OKAMURA',
      author_email='okamura@sb.ecei.tohoku.ac.jp',
      )
