# Supplementary material for: Comparison of Gene Coexpression Profiles and Construction of Conserved Gene Networks to Find Functional Modules
Source: PLoS One. 2015 Jul 6;10(7):e0132039. doi: 10.1371/journal.pone.0132039 (PMC4493118; doi:10.1371/journal.pone.0132039)
Supplement: S2 File — (GZ) [file pone.0132039.s002.gz › coxsim-0.1/test/__init__.py]

import coxsim

def test_listsimilarity1():
    assert coxsim.listsimilarity([1,2,3], [1,2,3]) == \
        [(1, set([0])), (2, set([1])), (3, set([2]))]

def test_listsimilarity2():
    assert coxsim.listsimilarity([0,1,2,3], [1,2,3,4]) == \
        [(0, set()), (1, set([1])), (2, set([2])), (3, set([3]))]

def test_listsimilarity3():
    assert coxsim.listsimilarity([1,2,3,4], [0,1,2,3]) ==\
        [(0, set()), (1, set([0])), (2, set([1])), (3, set([2]))]

def test_listsimilarity4():
    assert coxsim.listsimilarity([1,2,3,4], [2,1,4,3]) ==\
        [(0, set()), (2, set([0, 1])), (2, set()), (4, set([2, 3]))]

def test_listsimilarity5():
    assert coxsim.listsimilarity([1,1,2,2], [1,2,3,4]) ==\
        [(1, set([0])), (2, set([1])), (3, set([2])), (4, set([3]))]

def test_listsimilarity6():
    assert coxsim.listsimilarity([1,2,3,4], [1,1,2,2]) ==\
        [(1, set([0])), (1, set([])), (2, set([1])), (2, set())]

def test_listsimilarity7():
    assert coxsim.listsimilarity([1,2,3,4], [2,1,3,4]) ==\
        [(0, set()), (2, set([0, 1])), (3, set([2])), (4, set([3]))]

def test_listsimilarity8():
    assert coxsim.listsimilarity(['A','B','C','D'], ['B','A','C','D']) ==\
        [(0, set()), (2, set([0, 1])), (3, set([2])), (4, set([3]))]

def test_turningpoint1():
    assert coxsim.turningpoint([0,1,1,2,2,2,3,3,3,3], 1) == 1

def test_turningpoint2():
    assert coxsim.turningpoint([0,1,1,2,2,2,3,3,3,3], 2) == 3

def test_turningpoint3():
    assert coxsim.turningpoint([0,1,1,2,2,2,3,3,3,3], 3) == 6

def test_turningpoint4():
    assert coxsim.turningpoint([0,1,1,2,2,2,3,3,3,3], 4) == -1
    
