# Supplementary material for: Comparison of Gene Coexpression Profiles and Construction of Conserved Gene Networks to Find Functional Modules
Source: PLoS One. 2015 Jul 6;10(7):e0132039. doi: 10.1371/journal.pone.0132039 (PMC4493118; doi:10.1371/journal.pone.0132039)
Supplement: S2 Table — (XLSX) [file pone.0132039.s004.xlsx]

## Sheet: Sheet1
CommunityID	GeneID	Symbol	description
1	51206	GP6	glycoprotein VI (platelet)
1	55303	GIMAP4	GTPase, IMAP family member 4
1	6152	RPL24	ribosomal protein L24
1	160428	ALDH1L2	aldehyde dehydrogenase 1 family, member L2
1	6155	RPL27	ribosomal protein L27
1	12	SERPINA3	serpin peptidase inhibitor, clade A (alpha-1 antiproteinase, antitrypsin), member 3
1	6157	RPL27A	ribosomal protein L27a
1	16	AARS	alanyl-tRNA synthetase
1	6161	RPL32	ribosomal protein L32
1	51218	GLRX5	glutaredoxin 5
1	6164	RPL34	ribosomal protein L34
1	2069	EREG	epiregulin
1	6168	RPL37A	ribosomal protein L37a
1	10266	RAMP2	receptor (G protein-coupled) activity modifying protein 2
1	90139	TSPAN18	tetraspanin 18
1	6173	RPL36A	ribosomal protein L36a
1	2078	ERG	v-ets avian erythroblastosis virus E26 oncogene homolog
1	6175	RPLP0	ribosomal protein, large, P0
1	6176	RPLP1	ribosomal protein, large, P1
1	2115	ETV1	ets variant 1
1	57379	AICDA	activation-induced cytidine deaminase
1	51237	MZB1	marginal zone B and B1 cell-specific protein
1	6187	RPS2	ribosomal protein S2
1	55340	GIMAP5	GTPase, IMAP family member 5
1	4141	MARS	methionyl-tRNA synthetase
1	6191	RPS4X	ribosomal protein S4, X-linked
1	6194	RPS6	ribosomal protein S6
1	6195	RPS6KA1	ribosomal protein S6 kinase, 90kDa, polypeptide 1
1	51257	MARCH2	membrane-associated ring finger (C3HC4) 2, E3 ubiquitin protein ligase
1	6202	RPS8	ribosomal protein S8
1	6203	RPS9	ribosomal protein S9
1	6204	RPS10	ribosomal protein S10
1	7178	TPT1	tumor protein, translationally-controlled 1
1	6210	RPS15A	ribosomal protein S15a
1	55363	HEMGN	hemogen
1	2118	ETV4	ets variant 4
1	2119	ETV5	ets variant 5
1	10312	TCIRG1	T-cell, immune regulator 1, ATPase, H+ transporting, lysosomal V0 subunit A3
1	10318	TNIP1	TNFAIP3 interacting protein 1
1	6223	RPS19	ribosomal protein S19
1	6227	RPS21	ribosomal protein S21
1	151636	DTX3L	deltex 3 like, E3 ubiquitin ligase
1	6230	RPS25	ribosomal protein S25
1	6231	RPS26	ribosomal protein S26
1	6232	RPS27	ribosomal protein S27
1	1380	CR2	complement component (3d/Epstein Barr virus) receptor 2
1	6235	RPS29	ribosomal protein S29
1	64175	LEPRE1	leucine proline-enriched proteoglycan (leprecan) 1
1	51294	PCDH12	protocadherin 12
1	8288	EPX	eosinophil peroxidase
1	53347	UBASH3A	ubiquitin associated and SH3 domain containing A
1	103	ADAR	adenosine deaminase, RNA-specific
1	116844	LRG1	leucine-rich alpha-2-glycoprotein 1
1	51312	SLC25A37	solute carrier family 25 (mitochondrial iron transporter), member 37
1	8553	BHLHE40	basic helix-loop-helix family, member e40
1	10365	KLF2	Kruppel-like factor 2
1	30846	EHD2	EH-domain containing 2
1	8320	EOMES	eomesodermin
1	8321	FZD1	frizzled class receptor 1
1	51330	TNFRSF12A	tumor necrosis factor receptor superfamily, member 12A
1	8328	GFI1B	growth factor independent 1B transcription repressor
1	6281	S100A10	S100 calcium binding protein A10
1	6282	S100A11	S100 calcium binding protein A11
1	706	TSPO	translocator protein (18kDa)
1	729230	CCR2	chemokine (C-C motif) receptor 2
1	2195	FAT1	FAT atypical cadherin 1
1	114836	SLAMF6	SLAM family member 6
1	219285	SAMD9L	sterile alpha motif domain containing 9-like
1	10394	PRG3	proteoglycan 3
1	6301	SARS	seryl-tRNA synthetase
1	2206	MS4A2	membrane-spanning 4-domains, subfamily A, member 2
1	10399	GNB2L1	guanine nucleotide binding protein (G protein), beta polypeptide 2-like 1
1	2208	FCER2	Fc fragment of IgE, low affinity II, receptor for (CD23)
1	3074	HEXB	hexosaminidase B (beta polypeptide)
1	165	AEBP1	AE binding protein 1
1	10410	IFITM3	interferon induced transmembrane protein 3
1	10413	YAP1	Yes-associated protein 1
1	57520	HECW2	HECT, C2 and WW domain containing E3 ubiquitin protein ligase 2
1	10422	UBAC1	UBA domain containing 1
1	4282	MIF	macrophage migration inhibitory factor (glycosylation-inhibiting factor)
1	2235	FECH	ferrochelatase
1	51393	TRPV2	transient receptor potential cation channel, subfamily V, member 2
1	1215	CMA1	chymase 1, mast cell
1	199	AIF1	allograft inflammatory factor 1
1	84168	ANTXR1	anthrax toxin receptor 1
1	6346	CCL1	chemokine (C-C motif) ligand 1
1	3106	HLA-B	major histocompatibility complex, class I, B
1	84174	SLA2	Src-like-adaptor 2
1	25976	TIPARP	TCDD-inducible poly(ADP-ribose) polymerase
1	114898	C1QTNF2	C1q and tumor necrosis factor related protein 2
1	221395	GPR116	G protein-coupled receptor 116
1	212	ALAS2	aminolevulinate, delta-, synthase 2
1	8407	TAGLN2	transgelin 2
1	4313	MMP2	matrix metallopeptidase 2 (gelatinase A, 72kDa gelatinase, 72kDa type IV collagenase)
1	6364	CCL20	chemokine (C-C motif) ligand 20
1	51421	AMOTL2	angiomotin like 2
1	4319	MMP10	matrix metallopeptidase 10 (stromelysin 2)
1	2273	FHL1	four and a half LIM domains 1
1	4323	MMP14	matrix metallopeptidase 14 (membrane-inserted)
1	6372	CXCL6	chemokine (C-X-C motif) ligand 6
1	6373	CXCL11	chemokine (C-X-C motif) ligand 11
1	6375	XCL1	chemokine (C motif) ligand 1
1	340205	TREML1	triggering receptor expressed on myeloid cells-like 1
1	239	ALOX12	arachidonate 12-lipoxygenase
1	10480	EIF3M	eukaryotic translation initiation factor 3, subunit M
1	241	ALOX5AP	arachidonate 5-lipoxygenase-activating protein
1	8436	SDPR	serum deprivation response
1	3145	HMBS	hydroxymethylbilane synthase
1	6401	SELE	selectin E
1	6403	SELP	selectin P (granule membrane protein 140kDa, antigen CD62)
1	6404	SELPLG	selectin P ligand
1	57610	RANBP10	RAN binding protein 10
1	8578	SCARF1	scavenger receptor class F, member 1
1	759	CA1	carbonic anhydrase I
1	2321	FLT1	fms-related tyrosine kinase 1
1	196883	ADCY4	adenylate cyclase 4
1	80149	ZC3H12A	zinc finger CCCH-type containing 12A
1	285	ANGPT2	angiopoietin 2
1	286	ANK1	ankyrin 1, erythrocytic
1	2335	FN1	fibronectin 1
1	221472	FGD2	FYVE, RhoGEF and PH domain containing 2
1	22822	PHLDA1	pleckstrin homology-like domain, family A, member 1
1	10536	LEPREL2	leprecan-like 2
1	10538	BATF	basic leucine zipper transcription factor, ATF-like
1	301	ANXA1	annexin A1
1	6446	SGK1	serum/glucocorticoid regulated kinase 1
1	55601	DDX60	DEAD (Asp-Glu-Ala-Asp) box polypeptide 60
1	2354	FOSB	FBJ murine osteosarcoma viral oncogene homolog B
1	2355	FOSL2	FOS-like antigen 2
1	308	ANXA5	annexin A5
1	2357	FPR1	formyl peptide receptor 1
1	2358	FPR2	formyl peptide receptor 2
1	10561	IFI44	interferon-induced protein 44
1	10562	OLFM4	olfactomedin 4
1	6472	SHMT2	serine hydroxymethyltransferase 2 (mitochondrial)
1	330	BIRC3	baculoviral IAP repeat containing 3
1	10574	CCT7	chaperonin containing TCP1, subunit 7 (eta)
1	10575	CCT4	chaperonin containing TCP1, subunit 4 (delta)
1	10576	CCT2	chaperonin containing TCP1, subunit 2 (beta)
1	26973	CHORDC1	cysteine and histidine-rich domain (CHORD) containing 1
1	4353	MPO	myeloperoxidase
1	356	FASLG	Fas ligand (TNF superfamily, member 6)
1	10598	AHSA1	AHA1, activator of heat shock 90kDa protein ATPase homolog 1 (yeast)
1	6503	SLA	Src-like-adaptor
1	51561	IL23A	interleukin 23, alpha subunit p19
1	26986	PABPC1	poly(A) binding protein, cytoplasmic 1
1	64231	MS4A6A	membrane-spanning 4-domains, subfamily A, member 6A
1	6509	SLC1A4	solute carrier family 1 (glutamate/neutral amino acid transporter), member 4
1	10609	LEPREL4	leprecan-like 4
1	22899	ARHGEF15	Rho guanine nucleotide exchange factor (GEF) 15
1	8565	YARS	tyrosyl-tRNA synthetase
1	374	AREG	amphiregulin
1	9961	MVP	major vault protein
1	6521	SLC4A1	solute carrier family 4 (anion exchanger), member 1 (Diego blood group)
1	22914	KLRK1	killer cell lectin-like receptor subfamily K, member 1
1	22915	MMRN1	multimerin 1
1	388	RHOB	ras homolog family member B
1	22918	CD93	CD93 molecule
1	4283	CXCL9	chemokine (C-X-C motif) ligand 9
1	6536	SLC6A9	solute carrier family 6 (neurotransmitter transporter, glycine), member 9
1	393	ARHGAP4	Rho GTPase activating protein 4
1	64919	BCL11B	B-cell CLL/lymphoma 11B (zinc finger protein)
1	6541	SLC7A1	solute carrier family 7 (cationic amino acid transporter, y+ system), member 1
1	219539	YPEL4	yippee-like 4 (Drosophila)
1	4846	NOS3	nitric oxide synthase 3 (endothelial cell)
1	409	ARRB2	arrestin, beta 2
1	410	ARSA	arylsulfatase A
1	8607	RUVBL1	RuvB-like AAA ATPase 1
1	57761	TRIB3	tribbles pseudokinase 3
1	6563	SLC14A1	solute carrier family 14 (urea transporter), member 1 (Kidd blood group)
1	22948	CCT5	chaperonin containing TCP1, subunit 5 (epsilon)
1	10661	KLF1	Kruppel-like factor 1 (erythroid)
1	8614	STC2	stanniocalcin 2
1	10663	CXCR6	chemokine (C-X-C motif) receptor 6
1	10666	CD226	CD226 molecule
1	6571	SLC18A2	solute carrier family 18 (vesicular monoamine transporter), member 2
1	51629	SLC25A39	solute carrier family 25, member 39
1	29108	PYCARD	PYD and CARD domain containing
1	1438	CSF2RA	colony stimulating factor 2 receptor, alpha, low-affinity (granulocyte-macrophage)
1	8631	SKAP1	src kinase associated phosphoprotein 1
1	440	ASNS	asparagine synthetase (glutamine-hydrolyzing)
1	6586	SLIT3	slit homolog 3 (Drosophila)
1	8638	OASL	2'-5'-oligoadenylate synthetase-like
1	2495	FTH1	ferritin, heavy polypeptide 1
1	63940	GPSM3	G-protein signaling modulator 3
1	10694	CCT8	chaperonin containing TCP1, subunit 8 (theta)
1	100141515	C17orf99	chromosome 17 open reading frame 99
1	51661	FKBP7	FK506 binding protein 7
1	2512	FTL	ferritin, light polypeptide
1	467	ATF3	activating transcription factor 3
1	420	ART4	ADP-ribosyltransferase 4 (Dombrock blood group)
1	283897	C16orf54	chromosome 16 open reading frame 54
1	8667	EIF3H	eukaryotic translation initiation factor 3, subunit H
1	27101	CACYBP	calcyclin binding protein
1	6622	SNCA	synuclein, alpha (non A4 component of amyloid precursor)
1	8613	PPAP2B	phosphatidic acid phosphatase type 2B
1	10726	NUDC	nudC nuclear distribution protein
1	2548	GAA	glucosidase, alpha; acid
1	51703	ACSL5	acyl-CoA synthetase long-chain family member 5
1	8698	S1PR4	sphingosine-1-phosphate receptor 4
1	55803	ADAP2	ArfGAP with dual PH domains 2
1	958	CD40	CD40 molecule, TNF receptor superfamily member 5
1	517	ATP5G2	ATP synthase, H+ transporting, mitochondrial Fo complex, subunit C2 (subunit 9)
1	27143	PALD1	phosphatase domain containing, paladin 1
1	4616	GADD45B	growth arrest and DNA-damage-inducible, beta
1	6891	TAP2	transporter 2, ATP-binding cassette, sub-family B (MDR/TAP)
1	527	ATP6V0C	ATPase, H+ transporting, lysosomal 16kDa, V0 subunit c
1	533	ATP6V0B	ATPase, H+ transporting, lysosomal 21kDa, V0 subunit b
1	6678	SPARC	secreted protein, acidic, cysteine-rich (osteonectin)
1	537	ATP6AP1	ATPase, H+ transporting, lysosomal accessory protein 1
1	51291	GMIP	GEM interacting protein
1	8743	TNFSF10	tumor necrosis factor (ligand) superfamily, member 10
1	51752	ERAP1	endoplasmic reticulum aminopeptidase 1
1	139818	DOCK11	dedicator of cytokinesis 11
1	10797	MTHFD2	methylenetetrahydrofolate dehydrogenase (NADP+ dependent) 2, methenyltetrahydrofolate cyclohydrolase
1	10803	CCR9	chemokine (C-C motif) receptor 9
1	6708	SPTA1	spectrin, alpha, erythrocytic 1
1	94	ACVRL1	activin A receptor type II-like 1
1	6710	SPTB	spectrin, beta, erythrocytic
1	127544	RNF19B	ring finger protein 19B
1	2617	GARS	glycyl-tRNA synthetase
1	2619	GAS1	growth arrest-specific 1
1	4669	NAGLU	N-acetylglucosaminidase, alpha
1	8767	RIPK2	receptor-interacting serine-threonine kinase 2
1	2624	GATA2	GATA binding protein 2
1	53827	FXYD5	FXYD domain containing ion transport regulator 5
1	53831	GPR84	G protein-coupled receptor 84
1	4681	NBL1	neuroblastoma 1, DAN family BMP antagonist
1	170575	GIMAP1	GTPase, IMAP family member 1
1	4688	NCF2	neutrophil cytosolic factor 2
1	6737	TRIM21	tripartite motif containing 21
1	116835	HSPA12B	heat shock 70kD protein 12B
1	168537	GIMAP7	GTPase, IMAP family member 7
1	602	BCL3	B-cell CLL/lymphoma 3
1	64092	SAMSN1	SAM domain, SH3 domain and nuclear localization signals 1
1	113246	C12orf57	chromosome 12 open reading frame 57
1	608	TNFRSF17	tumor necrosis factor receptor superfamily, member 17
1	8804	CREG1	cellular repressor of E1A-stimulated genes 1
1	55911	APOBR	apolipoprotein B receptor
1	129642	MBOAT2	membrane bound O-acyltransferase domain containing 2
1	64108	RTP4	receptor (chemosensory) transporter protein 4
1	2669	GEM	GTP binding protein overexpressed in skeletal muscle
1	2672	GFI1	growth factor independent 1 transcription repressor
1	10865	ARID5A	AT rich interactive domain 5A (MRF1-like)
1	64115	C10orf54	chromosome 10 open reading frame 54
1	8477	GPR65	G protein-coupled receptor 65
1	55742	PARVA	parvin, alpha
1	5226	PGD	phosphogluconate dehydrogenase
1	23166	STAB1	stabilin 1
1	8832	CD84	CD84 molecule
1	643	CXCR5	chemokine (C-X-C motif) receptor 5
1	645	BLVRB	biliverdin reductase B (flavin reductase (NADPH))
1	64135	IFIH1	interferon induced with helicase C domain 1
1	8840	WISP1	WNT1 inducible signaling pathway protein 1
1	84617	TUBB6	tubulin, beta 6 class V
1	2701	GJA4	gap junction protein, alpha 4, 37kDa
1	115350	FCRL1	Fc receptor-like 1
1	27289	RND1	Rho family GTPase 1
1	84636	GPR174	G protein-coupled receptor 174
1	669	BPGM	2,3-bisphosphoglycerate mutase
1	2720	GLB1	galactosidase, beta 1
1	115361	GBP4	guanylate binding protein 4
1	641700	ECSCR	endothelial cell surface expressed chemotaxis and apoptosis regulator
1	27303	RBMS3	RNA binding motif, single stranded interacting protein 3
1	4778	NFE2	nuclear factor, erythroid 2
1	683	BST1	bone marrow stromal cell antigen 1
1	684	BST2	bone marrow stromal cell antigen 2
1	23213	SULF1	sulfatase 1
1	4783	NFIL3	nuclear factor, interleukin 3 regulated
1	23414	ZFPM2	zinc finger protein, FOG family member 2
1	4790	NFKB1	nuclear factor of kappa light polypeptide gene enhancer in B-cells 1
1	4791	NFKB2	nuclear factor of kappa light polypeptide gene enhancer in B-cells 2 (p49/p100)
1	4792	NFKBIA	nuclear factor of kappa light polypeptide gene enhancer in B-cells inhibitor, alpha
1	4793	NFKBIB	nuclear factor of kappa light polypeptide gene enhancer in B-cells inhibitor, beta
1	10938	EHD1	EH-domain containing 1
1	8894	EIF2S2	eukaryotic translation initiation factor 2, subunit 2 beta, 38kDa
1	6850	SYK	spleen tyrosine kinase
1	23237	ARC	activity-regulated cytoskeleton-associated protein
1	1933	EEF1B2	eukaryotic translation elongation factor 1 beta 2
1	10954	PDIA5	protein disulfide isomerase family A, member 5
1	4811	NID1	nidogen 1
1	716	C1S	complement component 1, s subcomponent
1	718	C3	complement component 3
1	152273	FGD5	FYVE, RhoGEF and PH domain containing 5
1	10964	IFI44L	interferon-induced protein 44-like
1	728	C5AR1	complement component 5a receptor 1
1	2781	GNAZ	guanine nucleotide binding protein (G protein), alpha z polypeptide
1	10979	FERMT2	fermitin family member 2
1	7185	TRAF1	TNF receptor-associated factor 1
1	2791	GNG11	guanine nucleotide binding protein (G protein), gamma 11
1	6890	TAP1	transporter 1, ATP-binding cassette, sub-family B (MDR/TAP)
1	1831	TSC22D3	TSC22 domain family, member 3
1	197358	NLRC3	NLR family, CARD domain containing 3
1	6897	TARS	threonyl-tRNA synthetase
1	4855	NOTCH4	notch 4
1	760	CA2	carbonic anhydrase II
1	2811	GP1BA	glycoprotein Ib (platelet), alpha polypeptide
1	2814	GP5	glycoprotein V (platelet)
1	2815	GP9	glycoprotein IX (platelet)
1	4869	NPM1	nucleophosmin (nucleolar phosphoprotein B23, numatrin)
1	344838	PAQR9	progestin and adipoQ receptor family member IX
1	11015	KDELR3	KDEL (Lys-Asp-Glu-Leu) endoplasmic reticulum protein retention receptor 3
1	8322	FZD4	frizzled class receptor 4
1	8974	P4HA2	prolyl 4-hydroxylase, alpha polypeptide II
1	84752	B3GNT9	UDP-GlcNAc:betaGal beta-1,3-N-acetylglucosaminyltransferase 9
1	2833	CXCR3	chemokine (C-X-C motif) receptor 3
1	814	CAMK4	calcium/calmodulin-dependent protein kinase IV
1	640	BLK	BLK proto-oncogene, Src family tyrosine kinase
1	8775	NAPA	N-ethylmaleimide-sensitive factor attachment protein, alpha
1	8993	PGLYRP1	peptidoglycan recognition protein 1
1	4900	NRGN	neurogranin (protein kinase C substrate, RC3)
1	6950	TCP1	t-complex 1
1	79930	DOK3	docking protein 3
1	1843	DUSP1	dual specificity phosphatase 1
1	820	CAMP	cathelicidin antimicrobial peptide
1	822	CAPG	capping protein (actin filament), gelsolin-like
1	824	CAPN2	calpain 2, (m/II) large subunit
1	826	CAPNS1	calpain, small subunit 1
1	9020	MAP3K14	mitogen-activated protein kinase kinase kinase 14
1	9023	CH25H	cholesterol 25-hydroxylase
1	833	CARS	cysteinyl-tRNA synthetase
1	81035	COLEC12	collectin sub-family member 12
1	84807	NFKBID	nuclear factor of kappa light polypeptide gene enhancer in B-cells inhibitor, delta
1	840	CASP7	caspase 7, apoptosis-related cysteine peptidase
1	64332	NFKBIZ	nuclear factor of kappa light polypeptide gene enhancer in B-cells inhibitor, zeta
1	117581	TWIST2	twist family bHLH transcription factor 2
1	441168	FAM26F	family with sequence similarity 26, member F
1	9046	DOK2	docking protein 2, 56kDa
1	9047	SH2D2A	SH2 domain containing 2A
1	11096	ADAMTS5	ADAM metallopeptidase with thrombospondin type 1 motif, 5
1	857	CAV1	caveolin 1, caveolae protein, 22kDa
1	11098	PRSS23	protease, serine, 23
1	7003	TEAD1	TEA domain family member 1 (SV40 transcriptional enhancer factor)
1	7010	TEK	TEK tyrosine kinase, endothelial
1	871	SERPINH1	serpin peptidase inhibitor, clade H (heat shock protein 47), member 1, (collagen binding protein 1)
1	2921	CXCL3	chemokine (C-X-C motif) ligand 3
1	1511	CTSG	cathepsin G
1	11117	EMILIN1	elastin microfibril interfacer 1
1	7025	NR2F1	nuclear receptor subfamily 2, group F, member 1
1	302	ANXA2	annexin A2
1	11126	CD160	CD160 molecule
1	9079	LDB2	LIM domain binding 2
1	23424	TDRD7	tudor domain containing 7
1	7043	TGFB3	transforming growth factor, beta 3
1	4940	OAS3	2'-5'-oligoadenylate synthetase 3, 100kDa
1	908	CCT6A	chaperonin containing TCP1, subunit 6A (zeta 1)
1	5008	OSM	oncostatin M
1	7057	THBS1	thrombospondin 1
1	7058	THBS2	thrombospondin 2
1	1326	MAP3K8	mitogen-activated protein kinase kinase kinase 8
1	919	CD247	CD247 molecule
1	921	CD5	CD5 molecule
1	9114	ATP6V0D1	ATPase, H+ transporting, lysosomal 38kDa, V0 subunit d1
1	923	CD6	CD6 molecule
1	925	CD8A	CD8a molecule
1	926	CD8B	CD8b molecule
1	7071	KLF10	Kruppel-like factor 10
1	7075	TIE1	tyrosine kinase with immunoglobulin-like and EGF-like domains 1
1	932	MS4A3	membrane-spanning 4-domains, subfamily A, member 3 (hematopoietic cell-specific)
1	933	CD22	CD22 molecule
1	7082	TJP1	tight junction protein 1
1	940	CD28	CD28 molecule
1	11182	SLC2A6	solute carrier family 2 (facilitated glucose transporter), member 6
1	2205	FCER1A	Fc fragment of IgE, high affinity I, receptor for; alpha polypeptide
1	11184	MAP4K1	mitogen-activated protein kinase kinase kinase kinase 1
1	90952	ESAM	endothelial cell adhesion molecule
1	947	CD34	CD34 molecule
1	256949	KANK3	KN motif and ankyrin repeat domains 3
1	2999	GZMH	granzyme H (cathepsin G-like 2, protein h-CCPX)
1	2623	GATA1	GATA binding protein 1 (globin transcription factor 1)
1	7098	TLR3	toll-like receptor 3
1	3003	GZMK	granzyme K (granzyme 3; tryptase II)
1	56253	CRTAM	cytotoxic and regulatory T cell molecule
1	5054	SERPINE1	serpin peptidase inhibitor, clade E (nexin, plasminogen activator inhibitor type 1), member 1
1	5055	SERPINB2	serpin peptidase inhibitor, clade B (ovalbumin), member 2
1	2896	GRN	granulin
1	963	CD53	CD53 molecule
1	10125	RASGRP1	RAS guanyl releasing protein 1 (calcium and DAG-regulated)
1	969	CD69	CD69 molecule
1	971	CD72	CD72 molecule
1	973	CD79A	CD79a molecule, immunoglobulin-associated alpha
1	974	CD79B	CD79b molecule, immunoglobulin-associated beta
1	7122	CLDN5	claudin 5
1	7124	TNF	tumor necrosis factor
1	3029	HAGH	hydroxyacylglutathione hydrolase
1	7127	TNFAIP2	tumor necrosis factor, alpha-induced protein 2
1	7128	TNFAIP3	tumor necrosis factor, alpha-induced protein 3
1	79958	DENND1C	DENN/MADD domain containing 1C
1	3037	HAS2	hyaluronan synthase 2
1	2213	FCGR2B	Fc fragment of IgG, low affinity IIb, receptor (CD32)
1	23521	RPL13A	ribosomal protein L13a
1	84962	AJUBA	ajuba LIM protein
1	3046	HBE1	hemoglobin, epsilon 1
1	3921	RPSA	ribosomal protein SA
1	3050	HBZ	hemoglobin, zeta
1	3055	HCK	HCK proto-oncogene, Src family tyrosine kinase
1	3240	HP	haptoglobin
1	5106	PCK2	phosphoenolpyruvate carboxykinase 2 (mitochondrial)
1	64499	TPSB2	tryptase beta 2 (gene/pseudogene)
1	199675	MCEMP1	mast cell-expressed membrane protein 1
1	3073	HEXA	hexosaminidase A (alpha polypeptide)
1	1026	CDKN1A	cyclin-dependent kinase inhibitor 1A (p21, Cip1)
1	23558	WBP2	WW domain binding protein 2
1	4794	NFKBIE	nuclear factor of kappa light polypeptide gene enhancer in B-cells inhibitor, epsilon
1	7177	TPSAB1	tryptase alpha/beta 1
1	11274	USP18	ubiquitin specific peptidase 18
1	2012	EMP1	epithelial membrane protein 1
1	2353	FOS	FBJ murine osteosarcoma viral oncogene homolog
1	3087	HHEX	hematopoietically expressed homeobox
1	7184	HSP90B1	heat shock protein 90kDa beta (Grp94), member 1
1	23569	PADI4	peptidyl arginine deiminase, type IV
1	3090	HIC1	hypermethylated in cancer 1
1	1051	CEBPB	CCAAT/enhancer binding protein (C/EBP), beta
1	64005	MYO1G	myosin IG
1	23586	DDX58	DEAD (Asp-Glu-Ala-Asp) box polypeptide 58
1	7203	CCT3	chaperonin containing TCP1, subunit 3 (gamma)
1	7205	TRIP6	thyroid hormone receptor interactor 6
1	3112	HLA-DOB	major histocompatibility complex, class II, DO beta
1	23597	ACOT9	acyl-CoA thioesterase 9
1	3123	HLA-DRB1	major histocompatibility complex, class II, DR beta 1
1	5175	PECAM1	platelet/endothelial cell adhesion molecule 1
1	7225	TRPC6	transient receptor potential cation channel, subfamily C, member 6
1	3133	HLA-E	major histocompatibility complex, class I, E
1	3135	HLA-G	major histocompatibility complex, class I, G
1	29760	BLNK	B-cell linker
1	5187	PER1	period circadian clock 1
1	54345	SOX18	SRY (sex determining region Y)-box 18
1	257106	ARHGAP30	Rho GTPase activating protein 30
1	5204	PFDN5	prefoldin subunit 5
1	3164	NR4A1	nuclear receptor subfamily 4, group A, member 1
1	23645	PPP1R15A	protein phosphatase 1, regulatory subunit 15A
1	23646	PLD3	phospholipase D family, member 3
1	3600	IL15	interleukin 15
1	9314	KLF4	Kruppel-like factor 4 (gut)
1	187	APLNR	apelin receptor
1	199786	FAM129C	family with sequence similarity 129, member C
1	58475	MS4A7	membrane-spanning 4-domains, subfamily A, member 7
1	134265	AFAP1L1	actin filament associated protein 1-like 1
1	7291	TWIST1	twist family bHLH transcription factor 1
1	7293	TNFRSF4	tumor necrosis factor receptor superfamily, member 4
1	7294	TXK	TXK tyrosine kinase
1	81027	TUBB1	tubulin, beta 1 class VI
1	9349	RPL23	ribosomal protein L23
1	81030	ZBP1	Z-DNA binding protein 1
1	9353	SLIT2	slit homolog 2 (Drosophila)
1	64651	CSRNP1	cysteine-serine-rich nuclear protein 1
1	7318	UBA7	ubiquitin-like modifier activating enzyme 7
1	1192	CLIC1	chloride intracellular channel 1
1	5292	PIM1	Pim-1 proto-oncogene, serine/threonine kinase
1	1200	TPP1	tripeptidyl peptidase I
1	79026	AHNAK	AHNAK nucleoprotein
1	91319	DERL3	derlin 3
1	114548	NLRP3	NLR family, pyrin domain containing 3
1	9402	GRAP2	GRB2-related adaptor protein 2
1	9404	LPXN	leupaxin
1	1909	EDNRA	endothelin receptor type A
1	115908	CTHRC1	collagen triple helix repeat containing 1
1	6006	RHCE	Rh blood group, CcEe antigens
1	5321	PLA2G4A	phospholipase A2, group IVA (cytosolic, calcium-dependent)
1	3959	LGALS3BP	lectin, galactoside-binding, soluble, 3 binding protein
1	1230	CCR1	chemokine (C-C motif) receptor 1
1	23764	MAFF	v-maf avian musculoaponeurotic fibrosarcoma oncogene homolog F
1	23768	FLRT2	fibronectin leucine rich transmembrane protein 2
1	7389	UROD	uroporphyrinogen decarboxylase
1	3301	DNAJA1	DnaJ (Hsp40) homolog, subfamily A, member 1
1	3303	HSPA1A	heat shock 70kDa protein 1A
1	474344	GIMAP6	GTPase, IMAP family member 6
1	9450	LY86	lymphocyte antigen 86
1	5355	PLP2	proteolipid protein 2 (colonic epithelium-enriched)
1	6354	CCL7	chemokine (C-C motif) ligand 7
1	54510	PCDH18	protocadherin 18
1	1263	PLK3	polo-like kinase 3
1	3312	HSPA8	heat shock 70kDa protein 8
1	9459	ARHGEF6	Rac/Cdc42 guanine nucleotide exchange factor (GEF) 6
1	79094	CHAC1	ChaC, cation transport regulator homolog 1 (E. coli)
1	3320	HSP90AA1	heat shock protein 90kDa alpha (cytosolic), class A member 1
1	64761	PARP12	poly (ADP-ribose) polymerase family, member 12
1	1277	COL1A1	collagen, type I, alpha 1
1	3326	HSP90AB1	heat shock protein 90kDa alpha (cytosolic), class B member 1
1	5376	PMP22	peripheral myelin protein 22
1	1281	COL3A1	collagen, type III, alpha 1
1	1284	COL4A2	collagen, type IV, alpha 2
1	3336	HSPE1	heat shock 10kDa protein 1
1	60681	FKBP10	FK506 binding protein 10, 65 kDa
1	54538	ROBO4	roundabout, axon guidance receptor, homolog 4 (Drosophila)
1	1291	COL6A1	collagen, type VI, alpha 1
1	1292	COL6A2	collagen, type VI, alpha 2
1	54541	DDIT4	DNA-damage-inducible transcript 4
1	1294	COL7A1	collagen, type VII, alpha 1
1	29968	PSAT1	phosphoserine aminotransferase 1
1	5336	PLCG2	phospholipase C, gamma 2 (phosphatidylinositol-specific)
1	5396	PRRX1	paired related homeobox 1
1	7450	VWF	von Willebrand factor
1	79132	DHX58	DEXH (Asp-Glu-X-His) box polypeptide 58
1	25890	ABI3BP	ABI family, member 3 (NESH) binding protein
1	1316	KLF6	Kruppel-like factor 6
1	64805	P2RY12	purinergic receptor P2Y, G-protein coupled, 12
1	7462	LAT2	linker for activation of T cells family, member 2
1	29992	PILRA	paired immunoglobin-like type 2 receptor alpha
1	2268	FGR	FGR proto-oncogene, Src family tyrosine kinase
1	5420	PODXL	podocalyxin-like
1	25902	MTHFD1L	methylenetetrahydrofolate dehydrogenase (NADP+ dependent) 1-like
1	25903	OLFML2B	olfactomedin-like 2B
1	3376	IARS	isoleucyl-tRNA synthetase
1	79155	TNIP2	TNFAIP3 interacting protein 2
1	3383	ICAM1	intercellular adhesion molecule 1
1	3384	ICAM2	intercellular adhesion molecule 2
1	3386	ICAM4	intercellular adhesion molecule 4 (Landsteiner-Wiener blood group)
1	6367	CCL22	chemokine (C-C motif) ligand 22
1	140606	SELM	selenoprotein M
1	9535	GMFG	glia maturation factor, gamma
1	3394	IRF8	interferon regulatory factor 8
1	5450	POU2AF1	POU class 2 associating factor 1
1	1356	CP	ceruloplasmin (ferroxidase)
1	50509	COL5A3	collagen, type V, alpha 3
1	1359	CPA3	carboxypeptidase A3 (mast cell)
1	7504	XK	X-linked Kx blood group
1	10808	HSPH1	heat shock 105kDa/110kDa protein 1
1	5473	PPBP	pro-platelet basic protein (chemokine (C-X-C motif) ligand 7)
1	5476	CTSA	cathepsin A
1	3430	IFI35	interferon-induced protein 35
1	1937	EEF1G	eukaryotic translation elongation factor 1 gamma
1	5480	PPIC	peptidylprolyl isomerase C (cyclophilin C)
1	3433	IFIT2	interferon-induced protein with tetratricopeptide repeats 2
1	3434	IFIT1	interferon-induced protein with tetratricopeptide repeats 1
1	85358	SHANK3	SH3 and multiple ankyrin repeat domains 3
1	55080	TAPBPL	TAP binding protein-like
1	7538	ZFP36	ZFP36 ring finger protein
1	85363	TRIM5	tripartite motif containing 5
1	9592	IER2	immediate early response 2
1	9595	CYTIP	cytohesin 1 interacting protein
1	91526	ANKRD44	ankyrin repeat domain 44
1	9111	NMI	N-myc (and STAT) interactor
1	415116	PIM3	Pim-3 proto-oncogene, serine/threonine kinase
1	91373	UAP1L1	UDP-N-acetylglucosamine pyrophosphorylase 1 like 1
1	5358	PLS3	plastin 3
1	91543	RSAD2	radical S-adenosyl methionine domain containing 2
1	6383	SDC2	syndecan 2
1	155038	GIMAP8	GTPase, IMAP family member 8
1	1440	CSF3	colony stimulating factor 3 (granulocyte)
1	3490	IGFBP7	insulin-like growth factor binding protein 7
1	129607	CMPK2	cytidine monophosphate (UMP-CMP) kinase 2, mitochondrial
1	5553	PRG2	proteoglycan 2, bone marrow (natural killer cell activator, eosinophil granule major basic protein)
1	222642	TSPO2	translocator protein 2
1	1462	VCAN	versican
1	116151	FAM210B	family with sequence similarity 210, member B
1	3512	IGJ	immunoglobulin J polypeptide, linker protein for immunoglobulin alpha and mu polypeptides
1	79633	FAT4	FAT atypical cadherin 4
1	116159	CYYR1	cysteine/tyrosine-rich 1
1	1476	CSTB	cystatin B (stefin B)
1	9051	PSTPIP1	proline-serine-threonine phosphatase interacting protein 1
1	5579	PRKCB	protein kinase C, beta
1	1493	CTLA4	cytotoxic T-lymphocyte-associated protein 4
1	85462	FHDC1	FH2 domain containing 1
1	284119	PTRF	polymerase I and transcript release factor
1	26191	PTPN22	protein tyrosine phosphatase, non-receptor type 22 (lymphoid)
1	353189	SLCO4C1	solute carrier organic anion transporter family, member 4C1
1	3552	IL1A	interleukin 1, alpha
1	3553	IL1B	interleukin 1, beta
1	1508	CTSB	cathepsin B
1	3558	IL2	interleukin 2
1	3559	IL2RA	interleukin 2 receptor, alpha
1	3561	IL2RG	interleukin 2 receptor, gamma
1	5610	EIF2AK2	eukaryotic translation initiation factor 2-alpha kinase 2
1	1520	CTSS	cathepsin S
1	1521	CTSW	cathepsin W
1	83442	SH3BGRL3	SH3 domain binding glutamate-rich protein like 3
1	1524	CX3CR1	chemokine (C-X3-C motif) receptor 1
1	7422	VEGFA	vascular endothelial growth factor A
1	3579	CXCR2	chemokine (C-X-C motif) receptor 2
1	56829	ZC3HAV1	zinc finger CCCH-type, antiviral 1
1	1535	CYBA	cytochrome b-245, alpha polypeptide
1	1536	CYBB	cytochrome b-245, beta polypeptide
1	3586	IL10	interleukin 10
1	51266	CLEC1B	C-type lectin domain family 1, member B
1	3329	HSPD1	heat shock 60kDa protein 1 (chaperonin)
1	26034	IPCEF1	interaction protein for cytohesin exchange factors 1
1	9744	ACAP1	ArfGAP with coiled-coil, ankyrin repeat and PH domains 1
1	3604	TNFRSF9	tumor necrosis factor receptor superfamily, member 9
1	1464	CSPG4	chondroitin sulfate proteoglycan 4
1	5721	PSME2	proteasome (prosome, macropain) activator subunit 2 (PA28 beta)
1	7704	ZBTB16	zinc finger and BTB domain containing 16
1	5657	PRTN3	proteinase 3
1	7706	TRIM25	tripartite motif containing 25
1	83483	PLVAP	plasmalemma vesicle associated protein
1	9760	TOX	thymocyte selection-associated high mobility group box
1	944	TNFSF8	tumor necrosis factor (ligand) superfamily, member 8
1	51267	CLEC1A	C-type lectin domain family 1, member A
1	10253	SPRY2	sprouty homolog 2 (Drosophila)
1	26153	KIF26A	kinesin family member 26A
1	3627	CXCL10	chemokine (C-X-C motif) ligand 10
1	54829	ASPN	asporin
1	5682	PSMA1	proteasome (prosome, macropain) subunit, alpha type, 1
1	3635	INPP5D	inositol polyphosphate-5-phosphatase, 145kDa
1	1289	COL5A1	collagen, type V, alpha 1
1	3646	EIF3E	eukaryotic translation initiation factor 3, subunit E
1	5698	PSMB9	proteasome (prosome, macropain) subunit, beta type, 9
1	5699	PSMB10	proteasome (prosome, macropain) subunit, beta type, 10
1	5704	PSMC4	proteasome (prosome, macropain) 26S subunit, ATPase, 4
1	5705	PSMC5	proteasome (prosome, macropain) 26S subunit, ATPase, 5
1	3659	IRF1	interferon regulatory factor 1
1	3662	IRF4	interferon regulatory factor 4
1	1293	COL6A3	collagen, type VI, alpha 3
1	135228	CD109	CD109 molecule
1	3665	IRF7	interferon regulatory factor 7
1	3669	ISG20	interferon stimulated exonuclease gene 20kDa
1	953	ENTPD1	ectonucleoside triphosphate diphosphohydrolase 1
1	3672	ITGA1	integrin, alpha 1
1	54873	PALMD	palmdelphin
1	3674	ITGA2B	integrin, alpha 2b (platelet glycoprotein IIb of IIb/IIIa complex, antigen CD41)
1	5723	PSPH	phosphoserine phosphatase
1	1634	DCN	decorin
1	9830	TRIM14	tripartite motif containing 14
1	5734	PTGER4	prostaglandin E receptor 4 (subtype EP4)
1	7441	VPREB1	pre-B lymphocyte 1
1	5738	PTGFRN	prostaglandin F2 receptor inhibitor
1	8807	IL18RAP	interleukin 18 receptor accessory protein
1	1647	GADD45A	growth arrest and DNA-damage-inducible, alpha
1	1649	DDIT3	DNA-damage-inducible transcript 3
1	26227	PHGDH	phosphoglycerate dehydrogenase
1	1653	DDX1	DEAD (Asp-Glu-Ala-Asp) box helicase 1
1	3702	ITK	IL2-inducible T-cell kinase
1	5754	PTK7	protein tyrosine kinase 7
1	3690	ITGB3	integrin, beta 3 (platelet glycoprotein IIIa, antigen CD61)
1	374403	TBC1D10C	TBC1 domain family, member 10C
1	54922	RASIP1	Ras interacting protein 1
1	83595	SOX7	SRY (sex determining region Y)-box 7
1	26253	CLEC4E	C-type lectin domain family 4, member E
1	3726	JUNB	jun B proto-oncogene
1	5777	PTPN6	protein tyrosine phosphatase, non-receptor type 6
1	83604	TMEM47	transmembrane protein 47
1	81558	FAM117A	family with sequence similarity 117, member A
1	397	ARHGDIB	Rho GDP dissociation inhibitor (GDI) beta
1	3738	KCNA3	potassium voltage-gated channel, shaker-related subfamily, member 3
1	5743	PTGS2	prostaglandin-endoperoxide synthase 2 (prostaglandin G/H synthase and cyclooxygenase)
1	1306	COL15A1	collagen, type XV, alpha 1
1	50852	TRAT1	T cell receptor associated transmembrane adaptor 1
1	7850	IL1R2	interleukin 1 receptor, type II
1	7852	CXCR4	chemokine (C-X-C motif) receptor 4
1	57007	ACKR3	atypical chemokine receptor 3
1	3764	KCNJ8	potassium inwardly-rectifying channel, subfamily J, member 8
1	9911	TMCC2	transmembrane and coiled-coil domain family 2
1	57018	CCNL1	cyclin L1
1	23157	SEPT6	septin 6
1	1731	SEPT1	septin 1
1	5831	PYCR1	pyrroline-5-carboxylate reductase 1
1	51148	CERCAM	cerebral endothelial cell adhesion molecule
1	7832	BTG2	BTG family, member 2
1	126669	SHE	Src homology 2 domain containing E
1	3791	KDR	kinase insert domain receptor (a type III receptor tyrosine kinase)
1	3792	KEL	Kell blood group, metallo-endopeptidase
1	9938	ARHGAP25	Rho GTPase activating protein 25
1	83667	SESN2	sestrin 2
1	55008	HERC6	HECT and RLD domain containing E3 ubiquitin protein ligase family member 6
1	54206	ERRFI1	ERBB receptor feedback inhibitor 1
1	51751	HIGD1B	HIG1 hypoxia inducible domain family, member 1B
1	3824	KLRD1	killer cell lectin-like receptor subfamily D, member 1
1	2004	ELK3	ELK3, ETS-domain protein (SRF accessory protein 2)
1	89857	KLHL6	kelch-like family member 6
1	6129	RPL7	ribosomal protein L7
1	5901	RAN	RAN, member RAS oncogene family
1	493869	GPX8	glutathione peroxidase 8 (putative)
1	1809	DPYSL3	dihydropyrimidinase-like 3
1	2350	FOLR2	folate receptor 2 (fetal)
1	4057	LTF	lactotransferrin
1	57124	CD248	CD248 molecule, endosialin
1	57126	CD177	CD177 molecule
1	80177	MYCT1	myc target 1
1	81704	DOCK8	dedicator of cytokinesis 8
1	7132	TNFRSF1A	tumor necrosis factor receptor superfamily, member 1A
1	5935	RBM3	RNA binding motif (RNP1, RRM) protein 3
1	1840	DTX1	deltex 1, E3 ubiquitin ligase
1	5937	RBMS1	RNA binding motif, single stranded interacting protein 1
1	5939	RBMS2	RNA binding motif, single stranded interacting protein 2
1	1844	DUSP2	dual specificity phosphatase 2
1	1846	DUSP4	dual specificity phosphatase 4
1	1848	DUSP6	dual specificity phosphatase 6
1	5954	RCN1	reticulocalbin 1, EF-hand calcium binding domain
1	10052	GJC1	gap junction protein, gamma 1, 45kDa
1	3912	LAMB1	laminin, beta 1
1	3913	LAMB2	laminin, beta 2 (laminin S)
1	3915	LAMC1	laminin, gamma 1 (formerly LAMB2)
1	9473	THEMIS2	thymocyte selection associated family member 2
1	3725	JUN	jun proto-oncogene
1	112464	PRKCDBP	protein kinase C, delta binding protein
1	57169	ZNFX1	zinc finger, NFX1-type containing 1
1	5971	RELB	v-rel avian reticuloendotheliosis viral oncogene homolog B
1	1879	EBF1	early B-cell factor 1
1	3932	LCK	LCK proto-oncogene, Src family tyrosine kinase
1	2995	GYPC	glycophorin C (Gerbich blood group)
1	3934	LCN2	lipocalin 2
1	3936	LCP1	lymphocyte cytosolic protein 1 (L-plastin)
1	3937	LCP2	lymphocyte cytosolic protein 2 (SH2 domain containing leukocyte protein of 76kDa)
1	10082	GPC6	glypican 6
1	54587	MXRA8	matrix-remodelling associated 8
1	8038	ADAM12	ADAM metallopeptidase domain 12
1	57192	MCOLN1	mucolipin 1
1	5996	RGS1	regulator of G-protein signaling 1
1	5997	RGS2	regulator of G-protein signaling 2
1	1902	LPAR1	lysophosphatidic acid receptor 1
1	10095	ARPC1B	actin related protein 2/3 complex, subunit 1B, 41kDa
1	1906	EDN1	endothelin 1
1	6003	RGS13	regulator of G-protein signaling 13
1	3956	LGALS1	lectin, galactoside-binding, soluble, 1
1	6005	RHAG	Rh-associated glycoprotein
1	3958	LGALS3	lectin, galactoside-binding, soluble, 3
1	6007	RHD	Rh blood group, D antigen
1	10107	TRIM10	tripartite motif containing 10
1	3337	DNAJB1	DnaJ (Hsp40) homolog, subfamily B, member 1
1	8061	FOSL1	FOS-like antigen 1
1	81792	ADAMTS12	ADAM metallopeptidase with thrombospondin type 1 motif, 12
1	3976	LIF	leukemia inhibitory factor
1	26509	MYOF	myoferlin
1	8079	MLF2	myeloid leukemia factor 2
1	10128	LRPPRC	leucine-rich pentatricopeptide repeat containing
1	5784	PTPN14	protein tyrosine phosphatase, non-receptor type 14
1	1938	EEF2	eukaryotic translation elongation factor 2
1	154664	ABCA13	ATP-binding cassette, sub-family A (ABC1), member 13
1	90102	PHLDB2	pleckstrin homology-like domain, family B, member 2
1	79776	ZFHX4	zinc finger homeobox 4
1	5787	PTPRB	protein tyrosine phosphatase, receptor type, B
1	4005	LMO2	LIM domain only 2 (rhombotin-like 1)
1	1958	EGR1	early growth response 1
1	1959	EGR2	early growth response 2
1	1960	EGR3	early growth response 3
1	6813	STXBP2	syntaxin binding protein 2
1	79792	GSDMD	gasdermin D
1	1969	EPHA2	EPH receptor A2
1	4430	MYO1B	myosin IB
1	81848	SPRY4	sprouty homolog 4 (Drosophila)
1	200916	RPL22L1	ribosomal protein L22-like 1
1	1978	EIF4EBP1	eukaryotic translation initiation factor 4E binding protein 1
1	6474	SHOX2	short stature homeobox 2
1	643008	SMIM5	small integral membrane protein 5
1	10912	GADD45G	growth arrest and DNA-damage-inducible, gamma
1	79812	MMRN2	multimerin 2
1	6134	RPL10	ribosomal protein L10
1	1991	ELANE	elastase, neutrophil expressed
1	55243	KIRREL	kin of IRRE like (Drosophila)
1	8140	SLC7A5	solute carrier family 7 (amino acid transporter light chain, L system), member 5
1	161742	SPRED1	sprouty-related, EVH1 domain containing 1
1	4049	LTA	lymphotoxin alpha
1	4050	LTB	lymphotoxin beta (TNF superfamily, member 3)
1	79827	CLMP	CXADR-like membrane protein
1	4052	LTBP1	latent transforming growth factor beta binding protein 1
1	4053	LTBP2	latent transforming growth factor beta binding protein 2
1	26585	GREM1	gremlin 1, DAN family BMP antagonist
1	51162	EGFL7	EGF-like-domain, multiple 7
1	10203	CALCRL	calcitonin receptor-like
1	4060	LUM	lumican
1	4066	LYL1	lymphoblastic leukemia associated hematopoiesis regulator 1
1	4067	LYN	LYN proto-oncogene, Src family tyrosine kinase
1	4068	SH2D1A	SH2 domain containing 1A
1	2022	ENG	endoglin
1	9697	TRAM2	translocation associated membrane protein 2
1	6122	RPL3	ribosomal protein L3
1	10219	KLRG1	killer cell lectin-like receptor subfamily G, member 1
1	6124	RPL4	ribosomal protein L4
1	10221	TRIB1	tribbles pseudokinase 1
1	6128	RPL6	ribosomal protein L6
1	55281	TMEM140	transmembrane protein 140
1	57333	RCN3	reticulocalbin 3, EF-hand calcium binding domain
1	2038	EPB42	erythrocyte membrane protein band 4.2
1	55287	TMEM40	transmembrane protein 40
1	10235	RASGRP2	RAS guanyl releasing protein 2 (calcium and DAG-regulated)
1	6141	RPL18	ribosomal protein L18
1	6143	RPL19	ribosomal protein L19
2	147798	TMC4	transmembrane channel-like 4
2	8710	SERPINB7	serpin peptidase inhibitor, clade B (ovalbumin), member 7
2	146439	CCDC64B	coiled-coil domain containing 64B
2	2312	FLG	filaggrin
2	3849	KRT2	keratin 2
2	84951	TNS4	tensin 4
2	3852	KRT5	keratin 5
2	3853	KRT6A	keratin 6A
2	1294	COL7A1	collagen, type VII, alpha 1
2	2065	ERBB3	v-erb-b2 avian erythroblastic leukemia viral oncogene homolog 3
2	3858	KRT10	keratin 10
2	5652	PRSS8	protease, serine, 8
2	3861	KRT14	keratin 14
2	5655	KLK10	kallikrein-related peptidase 10
2	84612	PARD6B	par-6 family cell polarity regulator beta
2	1308	COL17A1	collagen, type XVII, alpha 1
2	3872	KRT17	keratin 17
2	3875	KRT18	keratin 18
2	6692	SPINT1	serine peptidase inhibitor, Kunitz type 1
2	1829	DSG2	desmoglein 2
2	54566	EPB41L4B	erythrocyte membrane protein band 4.1 like 4B
2	810	CALML3	calmodulin-like 3
2	120071	GYLTL1B	glycosyltransferase-like 1B
2	4909	NTF4	neurotrophin 4
2	143662	MUC15	mucin 15, cell surface associated
2	57648	KIAA1522	KIAA1522
2	3848	KRT1	keratin 1
2	6707	SPRR3	small proline-rich protein 3
2	54836	BSPRY	B-box and SPRY domain containing
2	126638	RPTN	repetin
2	3898	LAD1	ladinin 1
2	92196	DAPL1	death associated protein-like 1
2	57662	CAMSAP3	calmodulin regulated spectrin-associated protein family, member 3
2	84290	CAPNS2	calpain, small subunit 2
2	124739	USP43	ubiquitin specific peptidase 43
2	57669	EPB41L5	erythrocyte membrane protein band 4.1 like 5
2	2886	GRB7	growth factor receptor-bound protein 7
2	23624	CBLC	Cbl proto-oncogene C, E3 ubiquitin protein ligase
2	53833	IL20RB	interleukin 20 receptor beta
2	3914	LAMB3	laminin, beta 3
2	28983	TMPRSS11E	transmembrane protease, serine 11E
2	53836	GPR87	G protein-coupled receptor 87
2	3918	LAMC2	laminin, gamma 2
2	7053	TGM3	transglutaminase 3
2	1364	CLDN4	claudin 4
2	1365	CLDN3	claudin 3
2	1366	CLDN7	claudin 7
2	8796	SCEL	sciellin
2	9053	MAP7	microtubule-associated protein 7
2	51806	CALML5	calmodulin-like 5
2	80736	SLC44A4	solute carrier family 44, member 4
2	338785	KRT79	keratin 79
2	27237	ARHGEF16	Rho guanine nucleotide exchange factor (GEF) 16
2	79977	GRHL2	grainyhead-like 2 (Drosophila)
2	999	CDH1	cadherin 1, type 1, E-cadherin (epithelial)
2	57530	CGN	cingulin
2	5650	KLK7	kallikrein-related peptidase 7
2	6768	ST14	suppression of tumorigenicity 14 (colon carcinoma)
2	374897	SBSN	suprabasin
2	79767	ELMO3	engulfment and cell motility 3
2	286077	FAM83H	family with sequence similarity 83, member H
2	56649	TMPRSS4	transmembrane protease, serine 4
2	5653	KLK6	kallikrein-related peptidase 6
2	26499	PLEK2	pleckstrin 2
2	80004	ESRP2	epithelial splicing regulatory protein 2
2	7051	TGM1	transglutaminase 1
2	79170	PRR15L	proline rich 15-like
2	8045	RASSF7	Ras association (RalGDS/AF-6) domain family (N-terminal) member 7
2	29841	GRHL1	grainyhead-like 1 (Drosophila)
2	2707	GJB3	gap junction protein, beta 3, 31kDa
2	2196	FAT2	FAT atypical cadherin 2
2	3909	LAMA3	laminin, alpha 3
2	3993	LLGL2	lethal giant larvae homolog 2 (Drosophila)
2	5017	OVOL1	ovo-like zinc finger 1
2	10053	AP1M2	adaptor-related protein complex 1, mu 2 subunit
2	50848	F11R	F11 receptor
2	51361	HOOK1	hook microtubule-tethering protein 1
2	9635	CLCA2	chloride channel accessory 2
2	6820	SULT2B1	sulfotransferase family, cytosolic, 2B, member 1
2	196264	MPZL3	myelin protein zero-like 3
2	3868	KRT16	keratin 16
2	4014	LOR	loricrin
2	8626	TP63	tumor protein p63
2	11187	PKP3	plakophilin 3
2	374454	KRT77	keratin 77
2	43849	KLK12	kallikrein-related peptidase 12
2	200634	KRTCAP3	keratinocyte associated protein 3
2	9407	TMPRSS11D	transmembrane protease, serine 11D
2	11202	KLK8	kallikrein-related peptidase 8
2	5318	PKP2	plakophilin 2
2	92359	CRB3	crumbs family member 3
2	7113	TMPRSS2	transmembrane protease, serine 2
2	126410	CYP4F22	cytochrome P450, family 4, subfamily F, polypeptide 22
2	1999	ELF3	E74-like factor 3 (ets domain transcription factor, epithelial-specific )
2	55971	BAIAP2L1	BAI1-associated protein 2-like 1
2	286676	ILDR1	immunoglobulin-like domain containing receptor 1
2	91862	MARVELD3	MARVEL domain containing 3
2	29911	HOOK2	hook microtubule-tethering protein 2
2	113828	FAM83F	family with sequence similarity 83, member F
2	149466	C1orf210	chromosome 1 open reading frame 210
2	57822	GRHL3	grainyhead-like 3 (Drosophila)
2	4645	MYO5B	myosin VB
2	9914	ATP2C2	ATPase, Ca++ transporting, type 2C, member 2
2	4582	MUC1	mucin 1, cell surface associated
2	126695	KDF1	keratinocyte differentiation factor 1
2	4072	EPCAM	epithelial cell adhesion molecule
2	242	ALOX12B	arachidonate 12-lipoxygenase, 12R type
2	55286	C4orf19	chromosome 4 open reading frame 19
2	2810	SFN	stratifin
2	58495	OVOL2	ovo-like zinc finger 2
2	64284	RAB17	RAB17, member RAS oncogene family
2	27134	TJP3	tight junction protein 3
2	54101	RIPK4	receptor-interacting serine-threonine kinase 4
3	4608	MYBPH	myosin binding protein H
3	148738	HFE2	hemochromatosis type 2 (juvenile)
3	137735	ABRA	actin-binding Rho activating protein
3	779	CACNA1S	calcium channel, voltage-dependent, L type, alpha 1S subunit
3	4621	MYH3	myosin, heavy chain 3, skeletal muscle, embryonic
3	270	AMPD1	adenosine monophosphate deaminase 1
3	4624	MYH6	myosin, heavy chain 6, cardiac muscle, alpha
3	4625	MYH7	myosin, heavy chain 7, cardiac muscle, beta
3	4626	MYH8	myosin, heavy chain 8, skeletal muscle, perinatal
3	89	ACTN3	actinin, alpha 3
3	4632	MYL1	myosin, light chain 1, alkali; skeletal, fast
3	5913	RAPSN	receptor-associated protein of the synapse
3	4634	MYL3	myosin, light chain 3, alkali; ventricular, skeletal, slow
3	9499	MYOT	myotilin
3	4892	NRAP	nebulin-related anchoring protein
3	786	CACNG1	calcium channel, voltage-dependent, gamma subunit 1
3	165904	XIRP1	xin actin-binding repeat containing 1
3	127495	LRRC39	leucine rich repeat containing 39
3	150572	SMYD1	SET and MYND domain containing 1
3	131377	KLHL40	kelch-like family member 40
3	6450	SH3BGR	SH3 domain binding glutamate-rich protein
3	4151	MB	myoglobin
3	58	ACTA1	actin, alpha 1, skeletal muscle
3	1339	COX6A2	cytochrome c oxidase subunit VIa polypeptide 2
3	79933	SYNPO2L	synaptopodin 2-like
3	127294	MYOM3	myomesin 3
3	51778	MYOZ2	myozenin 2
3	4619	MYH1	myosin, heavy chain 1, skeletal muscle, adult
3	29765	TMOD4	tropomodulin 4 (muscle)
3	70	ACTC1	actin, alpha, cardiac muscle 1
3	57159	TRIM54	tripartite motif containing 54
3	92235	DUSP27	dual specificity phosphatase 27 (putative)
3	79442	LRRC2	leucine rich repeat containing 2
3	10324	KLHL41	kelch-like family member 41
3	4622	MYH4	myosin, heavy chain 4, skeletal muscle
3	88	ACTN2	actinin, alpha 2
3	253017	TECRL	trans-2,3-enoyl-CoA reductase-like
3	4703	NEB	nebulin
3	442721	LMOD2	leiomodin 2 (cardiac)
3	5224	PGAM2	phosphoglycerate mutase 2 (muscle)
3	7273	TTN	titin
3	8557	TCAP	titin-cap
3	8048	CSRP3	cysteine and glycine-rich protein 3 (cardiac LIM protein)
3	10611	PDLIM5	PDZ and LIM domain 5
3	282996	RBM20	RNA binding motif protein 20
3	6261	RYR1	ryanodine receptor 1 (skeletal)
3	285556	LOC285556	uncharacterized LOC285556
3	2170	FABP3	fatty acid binding protein 3, muscle and heart (mammary-derived growth inhibitor)
3	1160	CKMT2	creatine kinase, mitochondrial 2 (sarcomeric)
3	347273	MURC	muscle-related coiled-coil protein
3	1674	DES	desmin
3	56203	LMOD3	leiomodin 3 (fetal)
3	4633	MYL2	myosin, light chain 2, regulatory, cardiac, slow
3	167838	TXLNB	taxilin beta
3	146862	UNC45B	unc-45 homolog B (C. elegans)
3	10930	APOBEC2	apolipoprotein B mRNA editing enzyme, catalytic polypeptide-like 2
3	27063	ANKRD1	ankyrin repeat domain 1 (cardiac muscle)
3	84665	MYPN	myopalladin
3	782	CACNB1	calcium channel, voltage-dependent, beta 1 subunit
3	29895	MYLPF	myosin light chain, phosphorylatable, fast skeletal muscle
3	6345	SRL	sarcalumenin
3	5837	PYGM	phosphorylase, glycogen, muscle
3	9172	MYOM2	myomesin 2
3	7125	TNNC2	troponin C type 2 (fast)
3	51676	ASB2	ankyrin repeat and SOCS box containing 2
3	7135	TNNI1	troponin I type 1 (skeletal, slow)
3	7136	TNNI2	troponin I type 2 (skeletal, fast)
3	7138	TNNT1	troponin T type 1 (skeletal, slow)
3	7140	TNNT3	troponin T type 3 (skeletal, fast)
3	487	ATP2A1	ATPase, Ca++ transporting, cardiac muscle, fast twitch 1
3	2318	FLNC	filamin C, gamma
3	27129	HSPB7	heat shock 27kDa protein family, member 7 (cardiovascular)
3	4604	MYBPC1	myosin binding protein C, slow type
3	4606	MYBPC2	myosin binding protein C, fast type
3	342527	SMTNL2	smoothelin-like 2
4	5250	SLC25A3	solute carrier family 25 (mitochondrial carrier; phosphate carrier), member 3
4	515	ATP5F1	ATP synthase, H+ transporting, mitochondrial Fo complex, subunit B1
4	9861	PSMD6	proteasome (prosome, macropain) 26S subunit, non-ATPase, 6
4	51079	NDUFA13	NADH dehydrogenase (ubiquinone) 1 alpha subcomplex, 13
4	522	ATP5J	ATP synthase, H+ transporting, mitochondrial Fo complex, subunit F6
4	54539	NDUFB11	NADH dehydrogenase (ubiquinone) 1 beta subcomplex, 11, 17.3kDa
4	4738	NEDD8	neural precursor cell expressed, developmentally down-regulated 8
4	4696	NDUFA3	NADH dehydrogenase (ubiquinone) 1 alpha subcomplex, 3, 9kDa
4	140823	ROMO1	reactive oxygen species modulator 1
4	8195	MKKS	McKusick-Kaufman syndrome
4	788	SLC25A20	solute carrier family 25 (carnitine/acylcarnitine translocase), member 20
4	59286	UBL5	ubiquitin-like 5
4	3033	HADH	hydroxyacyl-CoA dehydrogenase
4	2821	GPI	glucose-6-phosphate isomerase
4	9377	COX5A	cytochrome c oxidase subunit Va
4	475	ATOX1	antioxidant 1 copper chaperone
4	125988	C19orf70	chromosome 19 open reading frame 70
4	389541	LAMTOR4	late endosomal/lysosomal adaptor, MAPK and MTOR activator 4
4	38	ACAT1	acetyl-CoA acetyltransferase 1
4	154791	C7orf55	chromosome 7 open reading frame 55
4	4711	NDUFB5	NADH dehydrogenase (ubiquinone) 1 beta subcomplex, 5, 16kDa
4	5682	PSMA1	proteasome (prosome, macropain) subunit, alpha type, 1
4	50	ACO2	aconitase 2, mitochondrial
4	5684	PSMA3	proteasome (prosome, macropain) subunit, alpha type, 3
4	5685	PSMA4	proteasome (prosome, macropain) subunit, alpha type, 4
4	5686	PSMA5	proteasome (prosome, macropain) subunit, alpha type, 5
4	10935	PRDX3	peroxiredoxin 3
4	1337	COX6A1	cytochrome c oxidase subunit VIa polypeptide 1
4	51258	MRPL51	mitochondrial ribosomal protein L51
4	4191	MDH2	malate dehydrogenase 2, NAD (mitochondrial)
4	2108	ETFA	electron-transfer-flavoprotein, alpha polypeptide
4	2110	ETFDH	electron-transferring-flavoprotein dehydrogenase
4	2805	GOT1	glutamic-oxaloacetic transaminase 1, soluble
4	5315	PKM	pyruvate kinase, muscle
4	5700	PSMC1	proteasome (prosome, macropain) 26S subunit, ATPase, 1
4	51142	CHCHD2	coiled-coil-helix-coiled-coil-helix domain containing 2
4	1351	COX8A	cytochrome c oxidase subunit VIIIA (ubiquitous)
4	1738	DLD	dihydrolipoamide dehydrogenase
4	5687	PSMA6	proteasome (prosome, macropain) subunit, alpha type, 6
4	226	ALDOA	aldolase A, fructose-bisphosphate
4	9551	ATP5J2	ATP synthase, H+ transporting, mitochondrial Fo complex, subunit F2
4	51024	FIS1	fission 1 (mitochondrial outer membrane) homolog (S. cerevisiae)
4	6392	SDHD	succinate dehydrogenase complex, subunit D, integral membrane protein
4	10455	ECI2	enoyl-CoA delta isomerase 2
4	7384	UQCRC1	ubiquinol-cytochrome c reductase core protein I
4	7385	UQCRC2	ubiquinol-cytochrome c reductase core protein II
4	7386	UQCRFS1	ubiquinol-cytochrome c reductase, Rieske iron-sulfur polypeptide 1
4	10063	COX17	COX17 cytochrome c oxidase copper chaperone
4	4282	MIF	macrophage migration inhibitory factor (glycosylation-inhibiting factor)
4	4190	MDH1	malate dehydrogenase 1, NAD (soluble)
4	10975	UQCR11	ubiquinol-cytochrome c reductase, complex III subunit XI
4	4704	NDUFA9	NADH dehydrogenase (ubiquinone) 1 alpha subcomplex, 9, 39kDa
4	4705	NDUFA10	NADH dehydrogenase (ubiquinone) 1 alpha subcomplex, 10, 42kDa
4	8802	SUCLG1	succinate-CoA ligase, alpha subunit
4	3939	LDHA	lactate dehydrogenase A
4	29796	UQCR10	ubiquinol-cytochrome c reductase, complex III subunit X
4	4709	NDUFB3	NADH dehydrogenase (ubiquinone) 1 beta subcomplex, 3, 12kDa
4	5223	PGAM1	phosphoglycerate mutase 1 (brain)
4	4729	NDUFV2	NADH dehydrogenase (ubiquinone) flavoprotein 2, 24kDa
4	4714	NDUFB8	NADH dehydrogenase (ubiquinone) 1 beta subcomplex, 8, 19kDa
4	84263	HSDL2	hydroxysteroid dehydrogenase like 2
4	4717	NDUFC1	NADH dehydrogenase (ubiquinone) 1, subcomplex unknown, 1, 6kDa
4	5230	PGK1	phosphoglycerate kinase 1
4	4719	NDUFS1	NADH dehydrogenase (ubiquinone) Fe-S protein 1, 75kDa (NADH-coenzyme Q reductase)
4	498	ATP5A1	ATP synthase, H+ transporting, mitochondrial F1 complex, alpha subunit 1, cardiac muscle
4	5438	POLR2I	polymerase (RNA) II (DNA directed) polypeptide I, 14.5kDa
4	6389	SDHA	succinate dehydrogenase complex, subunit A, flavoprotein (Fp)
4	4726	NDUFS6	NADH dehydrogenase (ubiquinone) Fe-S protein 6, 13kDa (NADH-coenzyme Q reductase)
4	4695	NDUFA2	NADH dehydrogenase (ubiquinone) 1 alpha subcomplex, 2, 8kDa
4	126328	NDUFA11	NADH dehydrogenase (ubiquinone) 1 alpha subcomplex, 11, 14.7kDa
4	7417	VDAC2	voltage-dependent anion channel 2
4	506	ATP5B	ATP synthase, H+ transporting, mitochondrial F1 complex, beta polypeptide
4	509	ATP5C1	ATP synthase, H+ transporting, mitochondrial F1 complex, gamma polypeptide 1
4	440574	MINOS1	mitochondrial inner membrane organizing system 1
4	7167	TPI1	triosephosphate isomerase 1
5	4867	NPHP1	nephronophthisis 1 (juvenile)
5	84100	ARL6	ADP-ribosylation factor-like 6
5	374407	DNAJB13	DnaJ (Hsp40) homolog, subfamily B, member 13
5	27019	DNAI1	dynein, axonemal, intermediate chain 1
5	136332	LRGUK	leucine-rich repeats and guanylate kinase domain containing
5	255119	C4orf22	chromosome 4 open reading frame 22
5	92304	SCGB3A1	secretoglobin, family 3A, member 1
5	85016	C11orf70	chromosome 11 open reading frame 70
5	89876	MAATS1	MYCBP-associated, testis expressed 1
5	27285	TEKT2	tektin 2 (testicular)
5	64792	IFT22	intraflagellar transport 22
5	257177	C1orf192	chromosome 1 open reading frame 192
5	644890	MEIG1	meiosis/spermiogenesis associated 1
5	146845	WDR16	WD repeat domain 16
5	284485	RIIAD1	regulatory subunit of type II PKA R-subunit (RIIa) domain containing 1
5	219681	ARMC3	armadillo repeat containing 3
5	51364	ZMYND10	zinc finger, MYND-type containing 10
5	89765	RSPH1	radial spoke head 1 homolog (Chlamydomonas)
5	345895	RSPH4A	radial spoke head 4 homolog A (Chlamydomonas)
5	144809	FAM216B	family with sequence similarity 216, member B
5	55815	TSNAXIP1	translin-associated factor X interacting protein 1
5	129880	BBS5	Bardet-Biedl syndrome 5
5	134728	IRAK1BP1	interleukin-1 receptor-associated kinase 1 binding protein 1
5	138162	C9orf116	chromosome 9 open reading frame 116
5	83894	TTC29	tetratricopeptide repeat domain 29
5	65975	STK33	serine/threonine kinase 33
5	133690	CAPSL	calcyphosine-like
5	120379	PIH1D2	PIH1 domain containing 2
5	25790	CFAP45	cilia and flagella associated protein 45
5	400566	C17orf97	chromosome 17 open reading frame 97
5	27077	B9D1	B9 protein domain 1
5	619208	FAM229B	family with sequence similarity 229, member B
5	83657	DYNLRB2	dynein, light chain, roadblock-type 2
5	83659	TEKT1	tektin 1
5	283726	FAM154B	family with sequence similarity 154, member B
5	8382	NME5	NME/NM23 family member 5
5	83538	TTC25	tetratricopeptide repeat domain 25
5	127700	OSCP1	organic solute carrier partner 1
5	60494	CCDC81	coiled-coil domain containing 81
5	128344	PIFO	primary cilia formation
5	80217	CFAP43	cilia and flagella associated protein 43
5	57562	KIAA1377	KIAA1377
5	53340	SPA17	sperm autoantigenic protein 17
5	643037	C11orf97	chromosome 11 open reading frame 97
5	145376	PPP1R36	protein phosphatase 1, regulatory subunit 36
5	126820	WDR63	WD repeat domain 63
5	85478	CCDC65	coiled-coil domain containing 65
5	79846	CFAP69	cilia and flagella associated protein 69
5	220136	CCDC11	coiled-coil domain containing 11
5	84073	MYCBPAP	MYCBP associated protein
5	154313	C6orf165	chromosome 6 open reading frame 165
5	729967	MORN2	MORN repeat containing 2
5	154865	IQUB	IQ motif and ubiquitin domain containing
5	127733	UBXN10	UBX domain protein 10
5	84217	ZMYND12	zinc finger, MYND-type containing 12
5	79989	TTC26	tetratricopeptide repeat domain 26
6	259	AMBP	alpha-1-microglobulin/bikunin precursor
6	10246	SLC17A2	solute carrier family 17, member 2
6	1544	CYP1A2	cytochrome P450, family 1, subfamily A, polypeptide 2
6	3083	HGFAC	HGF activator
6	6291	SAA4	serum amyloid A4, constitutive
6	1557	CYP2C19	cytochrome P450, family 2, subfamily C, polypeptide 19
6	10841	FTCD	formimidoyltransferase cyclodeaminase
6	7448	VTN	vitronectin
6	3484	IGFBP1	insulin-like growth factor binding protein 1
6	1370	CPN2	carboxypeptidase N, polypeptide 2
6	368	ABCC6	ATP-binding cassette, sub-family C (CFTR/MRP), member 6
6	731	C8A	complement component 8, alpha polypeptide
6	116519	APOA5	apolipoprotein A-V
6	3242	HPD	4-hydroxyphenylpyruvate dioxygenase
6	9970	NR1I3	nuclear receptor subfamily 1, group I, member 3
6	4143	MAT1A	methionine adenosyltransferase I, alpha
6	112817	HOGA1	4-hydroxy-2-oxoglutarate aldolase 1
6	84699	CREB3L3	cAMP responsive element binding protein 3-like 3
6	189	AGXT	alanine-glyoxylate aminotransferase
6	3263	HPX	hemopexin
6	27329	ANGPTL3	angiopoietin-like 3
6	2243	FGA	fibrinogen alpha chain
6	2244	FGB	fibrinogen beta chain
6	8647	ABCB11	ATP-binding cassette, sub-family B (MDR/TAP), member 11
6	3273	HRG	histidine-rich glycoprotein
6	23498	HAAO	3-hydroxyanthranilate 3,4-dioxygenase
6	462	SERPINC1	serpin peptidase inhibitor, clade C (antithrombin), member 1
6	336	APOA2	apolipoprotein A-II
6	1361	CPB2	carboxypeptidase B2 (plasma)
6	51156	SERPINA10	serpin peptidase inhibitor, clade A (alpha-1 antiproteinase, antitrypsin), member 10
6	2646	GCKR	glucokinase (hexokinase 4) regulator
6	345	APOC3	apolipoprotein C-III
6	346	APOC4	apolipoprotein C-IV
6	54363	HAO1	hydroxyacid oxidase (glycolate oxidase) 1
6	732	C8B	complement component 8, beta polypeptide
6	350	APOH	apolipoprotein H (beta-2-glycoprotein I)
6	735	C9	complement component 9
6	2147	F2	coagulation factor II (thrombin)
6	55908	C19orf80	chromosome 19 open reading frame 80
6	3818	KLKB1	kallikrein B, plasma (Fletcher factor) 1
6	7276	TTR	transthyretin
6	10991	SLC38A3	solute carrier family 38, member 3
6	2160	F11	coagulation factor XI
6	3697	ITIH1	inter-alpha-trypsin inhibitor heavy chain 1
6	3698	ITIH2	inter-alpha-trypsin inhibitor heavy chain 2
6	3699	ITIH3	inter-alpha-trypsin inhibitor heavy chain 3
6	1401	CRP	C-reactive protein, pentraxin-related
6	6906	SERPINA7	serpin peptidase inhibitor, clade A (alpha-1 antiproteinase, antitrypsin), member 7
6	10747	MASP2	mannan-binding lectin serine peptidase 2
7	59272	ACE2	angiotensin I converting enzyme 2
7	339977	LRRC66	leucine rich repeat containing 66
7	9356	SLC22A6	solute carrier family 22 (organic anion transporter), member 6
7	89870	TRIM15	tripartite motif containing 15
7	7827	NPHS2	nephrosis 2, idiopathic, steroid-resistant (podocin)
7	1044	CDX1	caudal type homeobox 1
7	338094	FAM151A	family with sequence similarity 151, member A
7	26	AOC1	amine oxidase, copper containing 1
7	1179	CLCA1	chloride channel accessory 1
7	157724	SLC7A13	solute carrier family 7 (anionic amino acid transporter), member 13
7	312	ANXA13	annexin A13
7	9376	SLC22A8	solute carrier family 22 (organic anion transporter), member 8
7	6569	SLC34A1	solute carrier family 34 (type II sodium/phosphate contransporter), member 1
7	55586	MIOX	myo-inositol oxygenase
7	56667	MUC13	mucin 13, cell surface associated
7	643236	TMEM72	transmembrane protein 72
7	2984	GUCY2C	guanylate cyclase 2C (heat stable enterotoxin receptor)
7	54825	CDHR2	cadherin-related family member 2
7	3758	KCNJ1	potassium inwardly-rectifying channel, subfamily J, member 1
7	63928	CHP2	calcineurin-like EF-hand protein 2
7	5948	RBP2	retinol binding protein 2, cellular
7	4640	MYO1A	myosin IA
7	11074	TRIM31	tripartite motif containing 31
7	53828	FXYD4	FXYD domain containing ion transport regulator 4
7	9032	TM4SF5	transmembrane 4 L six family member 5
7	7369	UMOD	uromodulin
7	54474	KRT20	keratin 20
7	131920	TMEM207	transmembrane protein 207
7	64849	SLC13A3	solute carrier family 13 (sodium-dependent dicarboxylate transporter), member 3
7	79574	EPS8L3	EPS8-like 3
7	1188	CLCNKB	chloride channel, voltage-sensitive Kb
7	159963	SLC5A12	solute carrier family 5 (sodium/monocarboxylate cotransporter), member 12
7	359	AQP2	aquaporin 2 (collecting duct)
7	10223	GPA33	glycoprotein A33 (transmembrane)
7	27283	TINAG	tubulointerstitial nephritis antigen
7	116085	SLC22A12	solute carrier family 22 (organic anion/urate transporter), member 12
7	1014	CDH16	cadherin 16, KSP-cadherin
7	1015	CDH17	cadherin 17, LI cadherin (liver-intestine)
7	3960	LGALS4	lectin, galactoside-binding, soluble, 4
7	6524	SLC5A2	solute carrier family 5 (sodium/glucose cotransporter), member 2
7	155006	TMEM213	transmembrane protein 213
8	9601	PDIA4	protein disulfide isomerase family A, member 4
8	11014	KDELR2	KDEL (Lys-Asp-Glu-Leu) endoplasmic reticulum protein retention receptor 2
8	10113	PREB	prolactin regulatory element binding
8	58505	OSTC	oligosaccharyltransferase complex subunit (non-catalytic)
8	51726	DNAJB11	DnaJ (Hsp40) homolog, subfamily B, member 11
8	9871	SEC24D	SEC24 family member D
8	7184	HSP90B1	heat shock protein 90kDa beta (Grp94), member 1
8	10130	PDIA6	protein disulfide isomerase family A, member 6
8	10525	HYOU1	hypoxia up-regulated 1
8	6184	RPN1	ribophorin I
8	6185	RPN2	ribophorin II
8	54187	NANS	N-acetylneuraminic acid synthase
8	60559	SPCS3	signal peptidase complex subunit 3 homolog (S. cerevisiae)
8	23471	TRAM1	translocation associated membrane protein 1
8	6836	SURF4	surfeit 4
8	821	CANX	calnexin
8	55741	EDEM2	ER degradation enhancer, mannosidase alpha-like 2
8	7873	MANF	mesencephalic astrocyte-derived neurotrophic factor
8	56005	C19orf10	chromosome 19 open reading frame 10
8	79174	CRELD2	cysteine-rich with EGF-like domains 2
8	10952	SEC61B	Sec61 beta subunit
8	23753	SDF2L1	stromal cell-derived factor 2-like 1
8	10954	PDIA5	protein disulfide isomerase family A, member 5
8	6745	SSR1	signal sequence receptor, alpha
8	6746	SSR2	signal sequence receptor, beta (translocon-associated protein beta)
8	6747	SSR3	signal sequence receptor, gamma (translocon-associated protein gamma)
8	6748	SSR4	signal sequence receptor, delta
8	81502	HM13	histocompatibility (minor) 13
8	29925	GMPPB	GDP-mannose pyrophosphorylase B
8	29926	GMPPA	GDP-mannose pyrophosphorylase A
8	5479	PPIB	peptidylprolyl isomerase B (cyclophilin B)
8	2923	PDIA3	protein disulfide isomerase family A, member 3
8	3309	HSPA5	heat shock 70kDa protein 5 (glucose-regulated protein, 78kDa)
8	2286	FKBP2	FK506 binding protein 2, 13kDa
8	4925	NUCB2	nucleobindin 2
8	1650	DDOST	dolichyl-diphosphooligosaccharide--protein glycosyltransferase subunit (non-catalytic)
8	10483	SEC23B	Sec23 homolog B (S. cerevisiae)
8	3703	STT3A	STT3A, subunit of the oligosaccharyltransferase complex (catalytic)
8	200185	KRTCAP2	keratinocyte associated protein 2
8	10237	SLC35B1	solute carrier family 35, member B1
9	6720	SREBF1	sterol regulatory element binding transcription factor 1
9	6721	SREBF2	sterol regulatory element binding transcription factor 2
9	1718	DHCR24	24-dehydrocholesterol reductase
9	9415	FADS2	fatty acid desaturase 2
9	4047	LSS	lanosterol synthase (2,3-oxidosqualene-lanosterol cyclase)
9	2194	FASN	fatty acid synthase
9	3156	HMGCR	3-hydroxy-3-methylglutaryl-CoA reductase
9	3157	HMGCS1	3-hydroxy-3-methylglutaryl-CoA synthase 1 (soluble)
9	51478	HSD17B7	hydroxysteroid (17-beta) dehydrogenase 7
9	3992	FADS1	fatty acid desaturase 1
9	11161	C14orf1	chromosome 14 open reading frame 1
9	134429	STARD4	StAR-related lipid transfer (START) domain containing 4
9	3422	IDI1	isopentenyl-diphosphate delta isomerase 1
9	6309	SC5D	sterol-C5-desaturase
9	2181	ACSL3	acyl-CoA synthetase long-chain family member 3
9	6307	MSMO1	methylsterol monooxygenase 1
9	51109	RDH11	retinol dehydrogenase 11 (all-trans/9-cis/11-cis)
9	39	ACAT2	acetyl-CoA acetyltransferase 2
9	31	ACACA	acetyl-CoA carboxylase alpha
9	4598	MVK	mevalonate kinase
9	3949	LDLR	low density lipoprotein receptor
9	2222	FDFT1	farnesyl-diphosphate farnesyltransferase 1
9	6319	SCD	stearoyl-CoA desaturase (delta-9-desaturase)
9	2224	FDPS	farnesyl diphosphate synthase
9	65985	AACS	acetoacetyl-CoA synthetase
9	1717	DHCR7	7-dehydrocholesterol reductase
9	3638	INSIG1	insulin induced gene 1
9	6713	SQLE	squalene epoxidase
9	10682	EBP	emopamil binding protein (sterol isomerase)
9	1595	CYP51A1	cytochrome P450, family 51, subfamily A, polypeptide 1
9	50814	NSDHL	NAD(P) dependent steroid dehydrogenase-like
9	4597	MVD	mevalonate (diphospho) decarboxylase
10	3200	HOXA3	homeobox A3
10	3201	HOXA4	homeobox A4
10	3202	HOXA5	homeobox A5
10	3204	HOXA7	homeobox A7
10	3206	HOXA10	homeobox A10
10	3207	HOXA11	homeobox A11
10	3212	HOXB2	homeobox B2
10	3213	HOXB3	homeobox B3
10	3214	HOXB4	homeobox B4
10	3215	HOXB5	homeobox B5
10	3216	HOXB6	homeobox B6
10	3219	HOXB9	homeobox B9
10	3221	HOXC4	homeobox C4
10	3222	HOXC5	homeobox C5
10	3223	HOXC6	homeobox C6
10	3226	HOXC10	homeobox C10
10	3231	HOXD1	homeobox D1
10	3232	HOXD3	homeobox D3
10	3233	HOXD4	homeobox D4
10	3234	HOXD8	homeobox D8
10	3235	HOXD9	homeobox D9
10	3236	HOXD10	homeobox D10
10	3237	HOXD11	homeobox D11
10	3239	HOXD13	homeobox D13
10	4211	MEIS1	Meis homeobox 1
10	3198	HOXA1	homeobox A1
10	3199	HOXA2	homeobox A2
11	56896	DPYSL5	dihydropyrimidinase-like 5
11	56961	SHD	Src homology 2 domain containing transforming protein D
11	5122	PCSK1	proprotein convertase subtilisin/kexin type 1
11	11075	STMN2	stathmin 2
11	4741	NEFM	neurofilament, medium polypeptide
11	84553	FAXC	failed axon connections homolog (Drosophila)
11	6860	SYT4	synaptotagmin IV
11	85455	DISP2	dispatched homolog 2 (Drosophila)
11	1400	CRMP1	collapsin response mediator protein 1
11	10900	RUNDC3A	RUN domain containing 3A
11	728215	FAM155A	family with sequence similarity 155, member A
11	1113	CHGA	chromogranin A (parathyroid secretory protein 1)
11	1114	CHGB	chromogranin B (secretogranin 1)
11	6750	SST	somatostatin
11	9118	INA	internexin neuronal intermediate filament protein, alpha
11	2596	GAP43	growth associated protein 43
11	5799	PTPRN2	protein tyrosine phosphatase, receptor type, N polypeptide 2
11	10590	SCGN	secretagogin, EF-hand calcium binding protein
11	7857	SCG2	secretogranin II
11	29106	SCG3	secretogranin III
11	115827	RAB3C	RAB3C, member RAS oncogene family
11	347252	IGFBPL1	insulin-like growth factor binding protein-like 1
11	112885	PHF21B	PHD finger protein 21B
11	8120	AP3B2	adaptor-related protein complex 3, beta 2 subunit
11	253012	HEPACAM2	HEPACAM family member 2
11	29114	TAGLN3	transgelin 3
12	93377	OPALIN	oligodendrocytic myelin paranodal and inner loop protein
12	4099	MAG	myelin associated glycoprotein
12	23620	NTSR2	neurotensin receptor 2
12	6663	SOX10	SRY (sex determining region Y)-box 10
12	6285	S100B	S100 calcium binding protein B
12	399694	SHC4	SHC (Src homology 2 domain containing) family, member 4
12	11341	SCRG1	stimulator of chondrogenesis 1
12	221074	SLC39A12	solute carrier family 39 (zinc transporter), member 12
12	4974	OMG	oligodendrocyte myelin glycoprotein
12	2840	GPR17	G protein-coupled receptor 17
12	60484	HAPLN2	hyaluronan and proteoglycan link protein 2
12	116448	OLIG1	oligodendrocyte transcription factor 1
12	11170	FAM107A	family with sequence similarity 107, member A
12	10215	OLIG2	oligodendrocyte lineage transcription factor 2
12	285800	PRR18	proline rich 18
12	361	AQP4	aquaporin 4
12	2861	GPR37	G protein-coupled receptor 37 (endothelin receptor type B-like)
12	2670	GFAP	glial fibrillary acidic protein
12	4336	MOBP	myelin-associated oligodendrocyte basic protein
12	1267	CNP	2',3'-cyclic nucleotide 3' phosphodiesterase
12	4340	MOG	myelin oligodendrocyte glycoprotein
12	9717	SEC14L5	SEC14-like 5 (S. cerevisiae)
12	203190	LGI3	leucine-rich repeat LGI family, member 3
12	4155	MBP	myelin basic protein
12	57471	ERMN	ermin, ERM-like protein
13	55872	PBK	PDZ binding kinase
13	9088	PKMYT1	protein kinase, membrane associated tyrosine/threonine 1
13	23234	DNAJC9	DnaJ (Hsp40) homolog, subfamily C, member 9
13	79019	CENPM	centromere protein M
13	9156	EXO1	exonuclease 1
13	83461	CDCA3	cell division cycle associated 3
13	93323	HAUS8	HAUS augmin-like complex, subunit 8
13	4288	MKI67	marker of proliferation Ki-67
13	157570	ESCO2	establishment of sister chromatid cohesion N-acetyltransferase 2
13	9232	PTTG1	pituitary tumor-transforming 1
13	983	CDK1	cyclin-dependent kinase 1
13	81624	DIAPH3	diaphanous-related formin 3
13	80346	REEP4	receptor accessory protein 4
13	113115	MTFR2	mitochondrial fission regulator 2
13	55388	MCM10	minichromosome maintenance complex component 10
13	990	CDC6	cell division cycle 6
13	7083	TK1	thymidine kinase 1, soluble
13	128239	IQGAP3	IQ motif containing GTPase activating protein 3
13	7153	TOP2A	topoisomerase (DNA) II alpha 170kDa
13	80178	C16orf59	chromosome 16 open reading frame 59
13	80119	PIF1	PIF1 5'-to-3' DNA helicase
13	51512	GTSE1	G-2 and S-phase expressed 1
13	25788	RAD54B	RAD54 homolog B (S. cerevisiae)
13	2175	FANCA	Fanconi anemia, complementation group A
14	730755	KRTAP2-3	keratin associated protein 2-3
14	3885	KRT34	keratin 34
14	81872	KRTAP2-1	keratin associated protein 2-1
14	653240	KRTAP4-11	keratin associated protein 4-11
14	55507	GPRC5D	G protein-coupled receptor, class C, group 5, member D
14	85294	KRTAP2-4	keratin associated protein 2-4
14	7062	TCHH	trichohyalin
14	337882	KRTAP19-1	keratin associated protein 19-1
14	81871	KRTAP4-6	keratin associated protein 4-6
14	338785	KRT79	keratin 79
14	112802	KRT71	keratin 71
14	3881	KRT31	keratin 31
14	85290	KRTAP4-3	keratin associated protein 4-3
14	3883	KRT33A	keratin 33A
14	3884	KRT33B	keratin 33B
14	85293	KRTAP3-3	keratin associated protein 3-3
14	3886	KRT35	keratin 35
14	147183	KRT25	keratin 25
14	3891	KRT85	keratin 85
14	83896	KRTAP3-1	keratin associated protein 3-1
14	342574	KRT27	keratin 27
14	100132476	KRTAP4-7	keratin associated protein 4-7
14	3882	KRT32	keratin 32
14	83902	KRTAP17-1	keratin associated protein 17-1
15	50624	CUZD1	CUB and zona pellucida-like domains 1
15	11330	CTRC	chymotrypsin C (caldecrin)
15	440387	CTRB2	chymotrypsinogen B2
15	5319	PLA2G1B	phospholipase A2, group IB (pancreas)
15	130120	REG3G	regenerating islet-derived 3 gamma
15	23436	CELA3B	chymotrypsin-like elastase family, member 3B
15	5644	PRSS1	protease, serine, 1 (trypsin 1)
15	1357	CPA1	carboxypeptidase A1 (pancreatic)
15	1358	CPA2	carboxypeptidase A2 (pancreatic)
15	5968	REG1B	regenerating islet-derived 1 beta
15	5276	SERPINI2	serpin peptidase inhibitor, clade I (pancpin), member 2
15	5406	PNLIP	pancreatic lipase
15	5407	PNLIPRP1	pancreatic lipase-related protein 1
15	5408	PNLIPRP2	pancreatic lipase-related protein 2
15	1360	CPB1	carboxypeptidase B1 (tissue)
15	1506	CTRL	chymotrypsin-like
15	5539	PPY	pancreatic polypeptide
15	3630	INS	insulin
15	3375	IAPP	islet amyloid polypeptide
15	342898	SYCN	syncollin
15	1208	CLPS	colipase, pancreatic
15	63036	CELA2A	chymotrypsin-like elastase family, member 2A
15	2813	GP2	glycoprotein 2 (zymogen granule membrane)
16	5957	RCVRN	recoverin
16	57096	RPGRIP1	retinitis pigmentosa GTPase regulator interacting protein 1
16	5132	PDC	phosducin
16	6101	RP1	retinitis pigmentosa 1 (autosomal dominant)
16	6295	SAG	S-antigen; retina and pineal gland (arrestin)
16	56344	CABP5	calcium binding protein 5
16	5145	PDE6A	phosphodiesterase 6A, cGMP-specific, rod, alpha
16	5146	PDE6C	phosphodiesterase 6C, cGMP-specific, cone, alpha prime
16	2779	GNAT1	guanine nucleotide binding protein (G protein), alpha transducing activity polypeptide 1
16	5148	PDE6G	phosphodiesterase 6G, cGMP-specific, rod, gamma
16	5149	PDE6H	phosphodiesterase 6H, cGMP-specific, cone, gamma
16	2784	GNB3	guanine nucleotide binding protein (G protein), beta polypeptide 3
16	3617	IMPG1	interphotoreceptor matrix proteoglycan 1
16	4901	NRL	neural retina leucine zipper
16	2792	GNGT1	guanine nucleotide binding protein (G protein), gamma transducing activity polypeptide 1
16	341405	ANKRD33	ankyrin repeat domain 33
16	169522	KCNV2	potassium channel, subfamily V, member 2
16	388531	RGS9BP	regulator of G protein signaling 9 binding protein
16	7287	TULP1	tubby like protein 1
16	343035	RD3	retinal degeneration 3
16	5949	RBP3	retinol binding protein 3, interstitial
16	1406	CRX	cone-rod homeobox
17	705	BYSL	bystin-like
17	9221	NOLC1	nucleolar and coiled-body phosphoprotein 1
17	54663	WDR74	WD repeat domain 74
17	1736	DKC1	dyskeratosis congenita 1, dyskerin
17	1802	DPH2	DPH2 homolog (S. cerevisiae)
17	7371	UCK2	uridine-cytidine kinase 2
17	5198	PFAS	phosphoribosylformylglycinamidine synthase
17	56919	DHX33	DEAH (Asp-Glu-Ala-His) box polypeptide 33
17	9816	URB2	URB2 ribosome biogenesis 2 homolog (S. cerevisiae)
17	55646	LYAR	Ly1 antibody reactive
17	10528	NOP56	NOP56 ribonucleoprotein
17	54433	GAR1	GAR1 ribonucleoprotein
17	51491	NOP16	NOP16 nucleolar protein
17	23076	RRP1B	ribosomal RNA processing 1B
17	6949	TCOF1	Treacher Collins-Franceschetti syndrome 1
17	4839	NOP2	NOP2 nucleolar protein
17	23082	PPRC1	peroxisome proliferator-activated receptor gamma, coactivator-related 1
17	9136	RRP9	ribosomal RNA processing 9, small subunit (SSU) processome component, homolog (yeast)
17	9718	ECE2	endothelin converting enzyme 2
17	10171	RCL1	RNA terminal phosphate cyclase-like 1
17	5822	PWP2	PWP2 periodic tryptophan protein homolog (yeast)
18	2819	GPD1	glycerol-3-phosphate dehydrogenase 1 (soluble)
18	1675	CFD	complement factor D (adipsin)
18	729359	PLIN4	perilipin 4
18	3991	LIPE	lipase, hormone-sensitive
18	9370	ADIPOQ	adiponectin, C1Q and collagen domain containing
18	5468	PPARG	peroxisome proliferator-activated receptor gamma
18	7069	THRSP	thyroid hormone responsive
18	130399	ACVR1C	activin A receptor, type IC
18	55908	C19orf80	chromosome 19 open reading frame 80
18	7079	TIMP4	TIMP metallopeptidase inhibitor 4
18	84649	DGAT2	diacylglycerol O-acyltransferase 2
18	364	AQP7	aquaporin 7
18	5166	PDK4	pyruvate dehydrogenase kinase, isozyme 4
18	6319	SCD	stearoyl-CoA desaturase (delta-9-desaturase)
18	63924	CIDEC	cell death-inducing DFFA-like effector c
18	56246	MRAP	melanocortin 2 receptor accessory protein
18	4023	LPL	lipoprotein lipase
18	948	CD36	CD36 molecule (thrombospondin receptor)
18	2167	FABP4	fatty acid binding protein 4, adipocyte
18	1149	CIDEA	cell death-inducing DFFA-like effector a
18	8639	AOC3	amine oxidase, copper containing 3
19	6432	SRSF7	serine/arginine-rich splicing factor 7
19	10657	KHDRBS1	KH domain containing, RNA binding, signal transduction associated 1
19	6434	TRA2B	transformer 2 beta homolog (Drosophila)
19	9987	HNRNPDL	heterogeneous nuclear ribonucleoprotein D-like
19	6428	SRSF3	serine/arginine-rich splicing factor 3
19	23435	TARDBP	TAR DNA binding protein
19	3181	HNRNPA2B1	heterogeneous nuclear ribonucleoprotein A2/B1
19	5935	RBM3	RNA binding motif (RNP1, RRM) protein 3
19	3184	HNRNPD	heterogeneous nuclear ribonucleoprotein D (AU-rich element RNA binding protein 1, 37kDa)
19	4116	MAGOH	mago-nashi homolog, proliferation-associated (Drosophila)
19	6421	SFPQ	splicing factor proline/glutamine-rich
19	3192	HNRNPU	heterogeneous nuclear ribonucleoprotein U (scaffold attachment factor A)
19	10772	SRSF10	serine/arginine-rich splicing factor 10
19	6427	SRSF2	serine/arginine-rich splicing factor 2
19	1660	DHX9	DEAH (Asp-Glu-Ala-His) box helicase 9
19	4670	HNRNPM	heterogeneous nuclear ribonucleoprotein M
20	171024	SYNPO2	synaptopodin 2
20	94274	PPP1R14A	protein phosphatase 1, regulatory (inhibitor) subunit 14A
20	3779	KCNMB1	potassium large conductance calcium-activated channel, subfamily M, beta member 1
20	70	ACTC1	actin, alpha, cardiac muscle 1
20	91624	NEXN	nexilin (F actin binding protein)
20	25802	LMOD1	leiomodin 1 (smooth muscle)
20	1264	CNN1	calponin 1, basic, smooth muscle
20	93649	MYOCD	myocardin
20	55679	LIMS2	LIM and senescent cell antigen-like domains 2
20	4629	MYH11	myosin, heavy chain 11, smooth muscle
20	5239	PGM5	phosphoglucomutase 5
20	72	ACTG2	actin, gamma 2, smooth muscle, enteric
20	10335	MRVI1	murine retrovirus integration site 1 homolog
20	51285	RASL12	RAS-like, family 12
20	8639	AOC3	amine oxidase, copper containing 3
21	29889	GNL2	guanine nucleotide binding protein-like 2 (nucleolar)
21	57187	THOC2	THO complex 2
21	55749	CCAR1	cell division cycle and apoptosis regulator 1
21	10153	CEBPZ	CCAAT/enhancer binding protein (C/EBP), zeta
21	10199	MPHOSPH10	M-phase phosphoprotein 10 (U3 small nucleolar ribonucleoprotein)
21	9360	PPIG	peptidylprolyl isomerase G (cyclophilin G)
21	259282	BOD1L1	biorientation of chromosomes in cell division 1-like 1
21	51747	LUC7L3	LUC7-like 3 (S. cerevisiae)
21	6741	SSB	Sjogren syndrome antigen B (autoantigen La)
21	51575	ESF1	ESF1, nucleolar pre-rRNA processing protein, homolog (S. cerevisiae)
21	80155	NAA15	N(alpha)-acetyltransferase 15, NatA auxiliary subunit
21	55035	NOL8	nucleolar protein 8
21	55196	KIAA1551	KIAA1551
21	9669	EIF5B	eukaryotic translation initiation factor 5B
22	3008	HIST1H1E	histone cluster 1, H1e
22	8353	HIST1H3E	histone cluster 1, H3e
22	8354	HIST1H3I	histone cluster 1, H3i
22	8355	HIST1H3G	histone cluster 1, H3g
22	8356	HIST1H3J	histone cluster 1, H3j
22	8358	HIST1H3B	histone cluster 1, H3b
22	8968	HIST1H3F	histone cluster 1, H3f
22	3017	HIST1H2BD	histone cluster 1, H2bd
22	8970	HIST1H2BJ	histone cluster 1, H2bj
22	8352	HIST1H3C	histone cluster 1, H3c
22	92815	HIST3H2A	histone cluster 3, H2a
22	85236	HIST1H2BK	histone cluster 1, H2bk
22	3006	HIST1H1C	histone cluster 1, H1c
22	8350	HIST1H3A	histone cluster 1, H3a
23	284067	C17orf105	chromosome 17 open reading frame 105
23	89869	PLCZ1	phospholipase C, zeta 1
23	7141	TNP1	transition protein 1 (during histone to protamine replacement)
23	7142	TNP2	transition protein 2 (during histone to protamine replacement)
23	168391	GALNTL5	polypeptide N-acetylgalactosaminyltransferase-like 5
23	5620	PRM2	protamine 2
23	127540	HMGB4	high mobility group box 4
23	5232	PGK2	phosphoglycerate kinase 2
23	122258	SPACA7	sperm acrosome associated 7
23	8852	AKAP4	A kinase (PRKA) anchor protein 4
23	339669	TEX33	testis expressed 33
23	84692	CCDC54	coiled-coil domain containing 54
23	93661	CAPZA3	capping protein (actin filament) muscle Z-line, alpha 3
24	84707	BEX2	brain expressed X-linked 2
24	10916	MAGED2	melanoma antigen family D, 2
24	54470	ARMCX6	armadillo repeat containing, X-linked 6
24	27018	NGFRAP1	nerve growth factor receptor (TNFRSF16) associated protein 1
24	51309	ARMCX1	armadillo repeat containing, X-linked 1
24	51566	ARMCX3	armadillo repeat containing, X-linked 3
24	56271	BEX4	brain expressed, X-linked 4
24	51186	WBP5	WW domain binding protein 5
24	55859	BEX1	brain expressed, X-linked 1
24	80823	BHLHB9	basic helix-loop-helix domain containing, class B, 9
24	9338	TCEAL1	transcription elongation factor A (SII)-like 1
24	90843	TCEAL8	transcription elongation factor A (SII)-like 8
24	9823	ARMCX2	armadillo repeat containing, X-linked 2
25	51297	BPIFA1	BPI fold containing family A, member 1
25	117156	SCGB3A2	secretoglobin, family 3A, member 2
25	6439	SFTPB	surfactant protein B
25	6440	SFTPC	surfactant protein C
25	6441	SFTPD	surfactant protein D
25	92747	BPIFB1	BPI fold containing family B, member 1
25	177	AGER	advanced glycosylation end product-specific receptor
25	92304	SCGB3A1	secretoglobin, family 3A, member 1
25	10568	SLC34A2	solute carrier family 34 (type II sodium/phosphate contransporter), member 2
25	51208	CLDN18	claudin 18
25	7356	SCGB1A1	secretoglobin, family 1A, member 1 (uteroglobin)
26	7299	TYR	tyrosinase
26	1638	DCT	dopachrome tautomerase
26	4935	GPR143	G protein-coupled receptor 143
26	83882	TSPAN10	tetraspanin 10
26	2315	MLANA	melan-A
26	51151	SLC45A2	solute carrier family 45, member 2
26	4308	TRPM1	transient receptor potential cation channel, subfamily M, member 1
26	4948	OCA2	oculocutaneous albinism II
26	6490	PMEL	premelanosome protein
26	7306	TYRP1	tyrosinase-related protein 1
27	340547	VSIG1	V-set and immunoglobulin domain containing 1
27	2694	GIF	gastric intrinsic factor (vitamin B synthesis)
27	5225	PGC	progastricsin (pepsinogen C)
27	495	ATP4A	ATPase, H+/K+ exchanging, alpha polypeptide
27	496	ATP4B	ATPase, H+/K+ exchanging, beta polypeptide
27	200504	GKN2	gastrokine 2
27	51738	GHRL	ghrelin/obestatin prepropeptide
27	11199	ANXA10	annexin A10
27	56287	GKN1	gastrokine 1
28	56129	PCDHB7	protocadherin beta 7
28	56132	PCDHB3	protocadherin beta 3
28	57717	PCDHB16	protocadherin beta 16
28	26167	PCDHB5	protocadherin beta 5
28	56121	PCDHB15	protocadherin beta 15
28	56122	PCDHB14	protocadherin beta 14
28	56123	PCDHB13	protocadherin beta 13
28	56124	PCDHB12	protocadherin beta 12
28	56125	PCDHB11	protocadherin beta 11
29	132625	ZFP42	ZFP42 zinc finger protein
29	9573	GDF3	growth differentiation factor 3
29	4838	NODAL	nodal growth differentiation factor
29	340168	DPPA5	developmental pluripotency associated 5
29	84891	ZSCAN10	zinc finger and SCAN domain containing 10
29	151871	DPPA2	developmental pluripotency associated 2
30	1584	CYP11B1	cytochrome P450, family 11, subfamily B, polypeptide 1
30	6770	STAR	steroidogenic acute regulatory protein
30	3284	HSD3B2	hydroxy-delta-5-steroid dehydrogenase, 3 beta- and steroid delta-isomerase 2
30	1589	CYP21A2	cytochrome P450, family 21, subfamily A, polypeptide 2
30	1586	CYP17A1	cytochrome P450, family 17, subfamily A, polypeptide 1
30	1583	CYP11A1	cytochrome P450, family 11, subfamily A, polypeptide 1
31	3075	CFH	complement factor H
31	710	SERPING1	serpin peptidase inhibitor, clade G (C1 inhibitor), member 1
31	715	C1R	complement component 1, r subcomponent
31	716	C1S	complement component 1, s subcomponent
31	718	C3	complement component 3
31	5919	RARRES2	retinoic acid receptor responder (tazarotene induced) 2
32	1473	CST5	cystatin D
32	5542	PRB1	proline-rich protein BstNI subfamily 1
32	26952	SMR3A	submaxillary gland androgen regulated protein 3A
32	4025	LPO	lactoperoxidase
32	140683	BPIFA2	BPI fold containing family A, member 2
32	765	CA6	carbonic anhydrase VI
33	3123	HLA-DRB1	major histocompatibility complex, class II, DR beta 1
33	4261	CIITA	class II, major histocompatibility complex, transactivator
33	3111	HLA-DOA	major histocompatibility complex, class II, DO alpha
33	3112	HLA-DOB	major histocompatibility complex, class II, DO beta
33	972	CD74	CD74 molecule, major histocompatibility complex, class II invariant chain
33	3109	HLA-DMB	major histocompatibility complex, class II, DM beta
34	23040	MYT1L	myelin transcription factor 1-like
34	115827	RAB3C	RAB3C, member RAS oncogene family
34	51046	ST8SIA3	ST8 alpha-N-acetyl-neuraminide alpha-2,8-sialyltransferase 3
34	6854	SYN2	synapsin II
34	140767	NRSN1	neurensin 1
35	6632	SNRPD1	small nuclear ribonucleoprotein D1 polypeptide 16kDa
35	3336	HSPE1	heat shock 10kDa protein 1
35	6636	SNRPF	small nuclear ribonucleoprotein polypeptide F
35	6637	SNRPG	small nuclear ribonucleoprotein polypeptide G
35	2079	ERH	enhancer of rudimentary homolog (Drosophila)
36	4176	MCM7	minichromosome maintenance complex component 7
36	5985	RFC5	replication factor C (activator 1) 5, 36.5kDa
36	4171	MCM2	minichromosome maintenance complex component 2
36	2237	FEN1	flap structure-specific endonuclease 1
36	79902	NUP85	nucleoporin 85kDa
37	6513	SLC2A1	solute carrier family 2 (facilitated glucose transporter), member 1
37	56901	NDUFA4L2	NADH dehydrogenase (ubiquinone) 1 alpha subcomplex, 4-like 2
37	10397	NDRG1	N-myc downstream regulated 1
37	7422	VEGFA	vascular endothelial growth factor A
37	112399	EGLN3	egl-9 family hypoxia-inducible factor 3
38	7441	VPREB1	pre-B lymphocyte 1
38	5897	RAG2	recombination activating gene 2
38	5896	RAG1	recombination activating gene 1
38	10777	ARPP21	cAMP-regulated phosphoprotein, 21kDa
38	1791	DNTT	DNA nucleotidylexotransferase
39	123264	SLC51B	solute carrier family 51, beta subunit
39	4225	MEP1B	meprin A, beta
39	2981	GUCA2B	guanylate cyclase activator 2B (uroguanylin)
39	54825	CDHR2	cadherin-related family member 2
40	2560	GABRB1	gamma-aminobutyric acid (GABA) A receptor, beta 1
40	221074	SLC39A12	solute carrier family 39 (zinc transporter), member 12
40	2565	GABRG1	gamma-aminobutyric acid (GABA) A receptor, gamma 1
40	2555	GABRA2	gamma-aminobutyric acid (GABA) A receptor, alpha 2
41	8544	PIR	pirin (iron-binding nuclear protein)
41	1728	NQO1	NAD(P)H dehydrogenase, quinone 1
41	140809	SRXN1	sulfiredoxin 1
41	2730	GCLM	glutamate-cysteine ligase, modifier subunit
42	790	CAD	carbamoyl-phosphate synthetase 2, aspartate transcarbamylase, and dihydroorotase
42	8662	EIF3B	eukaryotic translation initiation factor 3, subunit B
42	10155	TRIM28	tripartite motif containing 28
42	7407	VARS	valyl-tRNA synthetase
43	7008	TEF	thyrotrophic embryonic factor
43	148523	CIART	circadian associated repressor of transcription
43	1628	DBP	D site of albumin promoter (albumin D-box) binding protein
43	8863	PER3	period circadian clock 3
44	1448	CSN3	casein kappa
44	3906	LALBA	lactalbumin, alpha-
44	1447	CSN2	casein beta
44	696	BTN1A1	butyrophilin, subfamily 1, member A1
45	79137	FAM134A	family with sequence similarity 134, member A
45	3300	DNAJB2	DnaJ (Hsp40) homolog, subfamily B, member 2
45	23558	WBP2	WW domain binding protein 2
45	79065	ATG9A	autophagy related 9A
46	10563	CXCL13	chemokine (C-X-C motif) ligand 13
46	4283	CXCL9	chemokine (C-X-C motif) ligand 9
46	26279	PLA2G2D	phospholipase A2, group IID
46	6363	CCL19	chemokine (C-C motif) ligand 19
47	7132	TNFRSF1A	tumor necrosis factor receptor superfamily, member 1A
47	122953	JDP2	Jun dimerization protein 2
47	1051	CEBPB	CCAAT/enhancer binding protein (C/EBP), beta
47	1052	CEBPD	CCAAT/enhancer binding protein (C/EBP), delta
48	5700	PSMC1	proteasome (prosome, macropain) 26S subunit, ATPase, 1
48	5719	PSMD13	proteasome (prosome, macropain) 26S subunit, non-ATPase, 13
48	5705	PSMC5	proteasome (prosome, macropain) 26S subunit, ATPase, 5
48	5708	PSMD2	proteasome (prosome, macropain) 26S subunit, non-ATPase, 2
49	11152	WDR45	WD repeat domain 45
49	83719	YPEL3	yippee-like 3 (Drosophila)
49	57658	CALCOCO1	calcium binding and coiled-coil domain 1
49	65018	PINK1	PTEN induced putative kinase 1
50	309	ANXA6	annexin A6
50	826	CAPNS1	calpain, small subunit 1
50	3611	ILK	integrin-linked kinase
50	1173	AP2M1	adaptor-related protein complex 2, mu 1 subunit
51	123920	CMTM3	CKLF-like MARVEL transmembrane domain containing 3
51	3956	LGALS1	lectin, galactoside-binding, soluble, 1
51	7431	VIM	vimentin
51	2014	EMP3	epithelial membrane protein 3
52	10096	ACTR3	ARP3 actin-related protein 3 homolog (yeast)
52	5906	RAP1A	RAP1A, member of RAS oncogene family
52	5908	RAP1B	RAP1B, member of RAS oncogene family
52	830	CAPZA2	capping protein (actin filament) muscle Z-line, alpha 2
53	91937	TIMD4	T-cell immunoglobulin and mucin domain containing 4
53	922	CD5L	CD5 molecule-like
53	2350	FOLR2	folate receptor 2 (fetal)
53	121599	SPIC	Spi-C transcription factor (Spi-1/PU.1 related)
54	92312	MEX3A	mex-3 RNA binding family member A
54	6664	SOX11	SRY (sex determining region Y)-box 11
54	57216	VANGL2	VANGL planar cell polarity protein 2
54	55506	H2AFY2	H2A histone family, member Y2
55	6888	TALDO1	transaldolase 1
55	5226	PGD	phosphogluconate dehydrogenase
55	2539	G6PD	glucose-6-phosphate dehydrogenase
55	7086	TKT	transketolase
56	79083	MLPH	melanophilin
56	57535	KIAA1324	KIAA1324
56	25803	SPDEF	SAM pointed domain containing ETS transcription factor
56	10551	AGR2	anterior gradient 2
57	4673	NAP1L1	nucleosome assembly protein 1-like 1
57	3178	HNRNPA1	heterogeneous nuclear ribonucleoprotein A1
57	4869	NPM1	nucleophosmin (nucleolar phosphoprotein B23, numatrin)
58	3339	HSPG2	heparan sulfate proteoglycan 2
58	3913	LAMB2	laminin, beta 2 (laminin S)
58	23371	TENC1	tensin like C1 domain containing phosphatase (tensin 2)
59	6059	ABCE1	ATP-binding cassette, sub-family E (OABP), member 1
59	9868	TOMM70A	translocase of outer mitochondrial membrane 70 homolog A (S. cerevisiae)
59	8669	EIF3J	eukaryotic translation initiation factor 3, subunit J
60	220296	HEPACAM	hepatic and glial cell adhesion molecule
60	4504	MT3	metallothionein 3
60	2670	GFAP	glial fibrillary acidic protein
61	117608	ZNF354B	zinc finger protein 354B
61	6940	ZNF354A	zinc finger protein 354A
61	345462	ZNF879	zinc finger protein 879
62	6280	S100A9	S100 calcium binding protein A9
62	3934	LCN2	lipocalin 2
62	6279	S100A8	S100 calcium binding protein A8
63	54329	GPR85	G protein-coupled receptor 85
63	8499	PPFIA2	protein tyrosine phosphatase, receptor type, f polypeptide (PTPRF), interacting protein (liprin), alpha 2
63	115827	RAB3C	RAB3C, member RAS oncogene family
64	51747	LUC7L3	LUC7-like 3 (S. cerevisiae)
64	26019	UPF2	UPF2 regulator of nonsense transcripts homolog (yeast)
64	65109	UPF3B	UPF3 regulator of nonsense transcripts homolog B (yeast)
65	3578	IL9	interleukin 9
65	3596	IL13	interleukin 13
65	3567	IL5	interleukin 5
66	57152	SLURP1	secreted LY6/PLAUR domain containing 1
66	196374	KRT78	keratin 78
66	375791	CYSRT1	cysteine-rich tail protein 1
67	5499	PPP1CA	protein phosphatase 1, catalytic subunit, alpha isozyme
67	5531	PPP4C	protein phosphatase 4, catalytic subunit
67	2783	GNB2	guanine nucleotide binding protein (G protein), beta polypeptide 2
68	83442	SH3BGRL3	SH3 domain binding glutamate-rich protein like 3
68	391	RHOG	ras homolog family member G
68	92799	SHKBP1	SH3KBP1 binding protein 1
69	9709	HERPUD1	homocysteine-inducible, endoplasmic reticulum stress-inducible, ubiquitin-like domain member 1
69	79174	CRELD2	cysteine-rich with EGF-like domains 2
69	51061	TXNDC11	thioredoxin domain containing 11
70	29889	GNL2	guanine nucleotide binding protein-like 2 (nucleolar)
70	9221	NOLC1	nucleolar and coiled-body phosphoprotein 1
70	9790	BMS1	BMS1 ribosome biogenesis factor
71	10594	PRPF8	pre-mRNA processing factor 8
71	10155	TRIM28	tripartite motif containing 28
71	22907	DHX30	DEAH (Asp-Glu-Ala-His) box helicase 30
72	8313	AXIN2	axin 2
72	389058	SP5	Sp5 transcription factor
72	85407	NKD1	naked cuticle homolog 1 (Drosophila)
73	10657	KHDRBS1	KH domain containing, RNA binding, signal transduction associated 1
73	220988	HNRNPA3	heterogeneous nuclear ribonucleoprotein A3
73	10949	HNRNPA0	heterogeneous nuclear ribonucleoprotein A0
74	84752	B3GNT9	UDP-GlcNAc:betaGal beta-1,3-N-acetylglucosaminyltransferase 9
74	11015	KDELR3	KDEL (Lys-Asp-Glu-Leu) endoplasmic reticulum protein retention receptor 3
74	81031	SLC2A10	solute carrier family 2 (facilitated glucose transporter), member 10
75	328	APEX1	APEX nuclease (multifunctional DNA repair enzyme) 1
75	2091	FBL	fibrillarin
75	3615	IMPDH2	IMP (inosine 5'-monophosphate) dehydrogenase 2
76	5348	FXYD1	FXYD domain containing ion transport regulator 1
76	477	ATP1A2	ATPase, Na+/K+ transporting, alpha 2 polypeptide
76	57447	NDRG2	NDRG family member 2
77	712	C1QA	complement component 1, q subcomponent, A chain
77	713	C1QB	complement component 1, q subcomponent, B chain
77	714	C1QC	complement component 1, q subcomponent, C chain
78	57728	WDR19	WD repeat domain 19
78	51626	DYNC2LI1	dynein, cytoplasmic 2, light intermediate chain 1
78	8100	IFT88	intraflagellar transport 88
79	203068	TUBB	tubulin, beta class I
79	7278	TUBA3C	tubulin, alpha 3c
79	10383	TUBB4B	tubulin, beta 4B class IVb
80	8796	SCEL	sciellin
80	5493	PPL	periplakin
80	144501	KRT80	keratin 80
81	140856	SCP2D1	SCP2 sterol-binding domain containing 1
81	414301	DDI1	DNA-damage inducible 1 homolog 1 (S. cerevisiae)
81	168391	GALNTL5	polypeptide N-acetylgalactosaminyltransferase-like 5
82	50865	HEBP1	heme binding protein 1
82	8804	CREG1	cellular repressor of E1A-stimulated genes 1
82	645	BLVRB	biliverdin reductase B (flavin reductase (NADPH))
83	7048	TGFBR2	transforming growth factor, beta receptor II (70/80kDa)
83	2004	ELK3	ELK3, ETS-domain protein (SRF accessory protein 2)
83	118429	ANTXR2	anthrax toxin receptor 2
84	55619	DOCK10	dedicator of cytokinesis 10
84	963	CD53	CD53 molecule
84	7903	ST8SIA4	ST8 alpha-N-acetyl-neuraminide alpha-2,8-sialyltransferase 4
85	134288	TMEM174	transmembrane protein 174
85	55586	MIOX	myo-inositol oxygenase
85	125206	SLC5A10	solute carrier family 5 (sodium/sugar cotransporter), member 10
86	6836	SURF4	surfeit 4
86	55379	LRRC59	leucine rich repeat containing 59
86	26003	GORASP2	golgi reassembly stacking protein 2, 55kDa
87	5241	PGR	progesterone receptor
87	2099	ESR1	estrogen receptor 1
87	367	AR	androgen receptor
88	10096	ACTR3	ARP3 actin-related protein 3 homolog (yeast)
88	10092	ARPC5	actin related protein 2/3 complex, subunit 5, 16kDa
88	10109	ARPC2	actin related protein 2/3 complex, subunit 2, 34kDa
89	9968	MED12	mediator complex subunit 12
89	10594	PRPF8	pre-mRNA processing factor 8
89	10075	HUWE1	HECT, UBA and WWE domain containing 1, E3 ubiquitin protein ligase
90	1072	CFL1	cofilin 1 (non-muscle)
90	5518	PPP2R1A	protein phosphatase 2, regulatory subunit A, alpha
90	439	ASNA1	arsA arsenite transporter, ATP-binding, homolog 1 (bacterial)
91	1831	TSC22D3	TSC22 domain family, member 3
91	10628	TXNIP	thioredoxin interacting protein
91	113791	PIK3IP1	phosphoinositide-3-kinase interacting protein 1
92	1508	CTSB	cathepsin B
92	5660	PSAP	prosaposin
92	59342	SCPEP1	serine carboxypeptidase 1
93	784	CACNB3	calcium channel, voltage-dependent, beta 3 subunit
93	404217	CTXN1	cortexin 1
93	1627	DBN1	drebrin 1
94	5168	ENPP2	ectonucleotide pyrophosphatase/phosphodiesterase 2
94	716	C1S	complement component 1, s subcomponent
94	8613	PPAP2B	phosphatidic acid phosphatase type 2B
95	51081	MRPS7	mitochondrial ribosomal protein S7
95	5245	PHB	prohibitin
95	6182	MRPL12	mitochondrial ribosomal protein L12
96	114905	C1QTNF7	C1q and tumor necrosis factor related protein 7
96	6332	SCN7A	sodium channel, voltage-gated, type VII, alpha subunit
96	55273	TMEM100	transmembrane protein 100
97	2783	GNB2	guanine nucleotide binding protein (G protein), beta polypeptide 2
97	5518	PPP2R1A	protein phosphatase 2, regulatory subunit A, alpha
97	29959	NRBP1	nuclear receptor binding protein 1
98	401	PHOX2A	paired-like homeobox 2a
98	1621	DBH	dopamine beta-hydroxylase (dopamine beta-monooxygenase)
98	7054	TH	tyrosine hydroxylase
99	3397	ID1	inhibitor of DNA binding 1, dominant negative helix-loop-helix protein
99	3398	ID2	inhibitor of DNA binding 2, dominant negative helix-loop-helix protein
99	3399	ID3	inhibitor of DNA binding 3, dominant negative helix-loop-helix protein
100	83447	SLC25A31	solute carrier family 25 (mitochondrial carrier; adenine nucleotide translocator), member 31
100	56158	TEX12	testis expressed 12
100	136991	ASZ1	ankyrin repeat, SAM and basic leucine zipper domain containing 1
101	65992	DDRGK1	DDRGK domain containing 1
101	4043	LRPAP1	low density lipoprotein receptor-related protein associated protein 1
101	64374	SIL1	SIL1 nucleotide exchange factor
102	1072	CFL1	cofilin 1 (non-muscle)
102	2280	FKBP1A	FK506 binding protein 1A, 12kDa
102	10093	ARPC4	actin related protein 2/3 complex, subunit 4, 20kDa
103	11235	PDCD10	programmed cell death 10
103	830	CAPZA2	capping protein (actin filament) muscle Z-line, alpha 2
103	25843	MOB4	MOB family member 4, phocein
104	242	ALOX12B	arachidonate 12-lipoxygenase, 12R type
104	11219	TREX2	three prime repair exonuclease 2
104	284348	LYPD5	LY6/PLAUR domain containing 5
105	4744	NEFH	neurofilament, heavy polypeptide
105	256714	MAP7D2	MAP7 domain containing 2
105	9118	INA	internexin neuronal intermediate filament protein, alpha
106	5518	PPP2R1A	protein phosphatase 2, regulatory subunit A, alpha
106	8078	USP5	ubiquitin specific peptidase 5 (isopeptidase T)
106	8079	MLF2	myeloid leukemia factor 2
107	4224	MEP1A	meprin A, alpha (PABA peptide hydrolase)
107	64922	LRRC19	leucine rich repeat containing 19
107	27283	TINAG	tubulointerstitial nephritis antigen
