# Supplementary material for: Comparison of Gene Coexpression Profiles and Construction of Conserved Gene Networks to Find Functional Modules
Source: PLoS One. 2015 Jul 6;10(7):e0132039. doi: 10.1371/journal.pone.0132039 (PMC4493118; doi:10.1371/journal.pone.0132039)
Supplement: S4 Table — (XLSX) [file pone.0132039.s006.xlsx]

## Sheet: Sheet1
CommunityID	CommunitySize	GOID	name	go_num	intersect
1	767	GO:0002376	immune system process	1897	308
2	113	GO:0043588	skin development	295	32
3	75	GO:0006936	muscle contraction	255	37
4	75	GO:0045333	cellular respiration	145	37
5	56	GO:0060271	cilium morphogenesis	153	9
6	49	GO:0072376	protein activation cascade	52	12
7	41	GO:0055085	transmembrane transport	1068	15
8	40	GO:0070972	protein localization to endoplasmic reticulum	96	13
9	32	GO:0016126	sterol biosynthetic process	48	20
10	27	GO:0009952	anterior/posterior pattern specification	192	22
11	26
12	25	GO:0007399	nervous system development	1801	14
13	24	GO:0048285	organelle fission	496	14
14	24	GO:0008544	epidermis development	256	8
15	23	GO:0007586	digestion	107	8
16	22	GO:0007601	visual perception	175	17
17	21	GO:0042254	ribosome biogenesis	151	9
18	21	GO:0044255	cellular lipid metabolic process	802	12
19	16	GO:0006396	RNA processing	641	16
20	15	GO:0006936	muscle contraction	255	7
21	14	GO:0006396	RNA processing	641	7
22	14	GO:0034728	nucleosome organization	87	5
23	13	GO:0030317	sperm motility	35	4
24	13
25	11
26	10	GO:0042438	melanin biosynthetic process	14	6
27	9
28	9	GO:0007156	homophilic cell adhesion via plasma membrane adhesion molecules	91	9
29	6
30	6	GO:0042446	hormone biosynthetic process	56	6
31	6	GO:0006956	complement activation	32	5
32	6
33	6	GO:0019886	antigen processing and presentation of exogenous peptide antigen via MHC class II	83	5
34	5
35	5	GO:0000387	spliceosomal snRNP assembly	28	3
36	5	GO:0006271	DNA strand elongation involved in DNA replication	34	4
37	5
38	5	GO:0002331	pre-B cell allelic exclusion	3	2
39	4
40	4	GO:1902476	chloride transmembrane transport	70	3
41	4
42	4
43	4	GO:0048511	rhythmic process	247	4
44	4
45	4
46	4	GO:0006954	inflammatory response	492	4
47	4
48	4	GO:0006521	regulation of cellular amino acid metabolic process	60	4
49	4
50	4
51	4
52	4	GO:1902804	negative regulation of synaptic vesicle transport	3	2
53	4
54	4
55	4	GO:0019322	pentose biosynthetic process	4	4
56	4	GO:0060481	lobar bronchus epithelium development	5	2
57	3
58	3
59	3
60	3
61	3
62	3	GO:0070488	neutrophil aggregation	2	2
63	3
64	3
65	3
66	3
67	3
68	3
69	3
70	3	GO:0042254	ribosome biogenesis	151	3
71	3
72	3
73	3
74	3
75	3
76	3	GO:0036376	sodium ion export from cell	7	2
77	3	GO:0006958	complement activation, classical pathway	22	3
78	3	GO:0042384	cilium assembly	125	3
79	3
80	3
81	3
82	3
83	3
84	3
85	3
86	3
87	3	GO:0043401	steroid hormone mediated signaling pathway	57	3
88	3	GO:0034314	Arp2/3 complex-mediated actin nucleation	20	3
89	3
90	3
91	3
92	3
93	3
94	3
95	3
96	3
97	3
98	3	GO:0042421	norepinephrine biosynthetic process	6	2
99	3	GO:0045668	negative regulation of osteoblast differentiation	37	3
100	3
101	3
102	3
103	3
104	3
105	3	GO:0060052	neurofilament cytoskeleton organization	10	2
106	3
107	3
