# Supplementary material for: Comparison of Gene Coexpression Profiles and Construction of Conserved Gene Networks to Find Functional Modules
Source: PLoS One. 2015 Jul 6;10(7):e0132039. doi: 10.1371/journal.pone.0132039 (PMC4493118; doi:10.1371/journal.pone.0132039)
Supplement: S5 Table — (XLSX) [file pone.0132039.s007.xlsx]

## Sheet: Sheet1
CommunityID	CommunitySize	GOID	name	go_num	intersect
1	134	GO:0002376	immune system process	1897	83
2	97	GO:0006955	immune response	1102	54
3	76	GO:0043588	skin development	295	17
4	72	GO:0002376	immune system process	1897	39
5	65	GO:0030198	extracellular matrix organization	353	27
6	65	GO:0006936	muscle contraction	255	34
7	47	GO:0001525	angiogenesis	361	19
8	41	GO:0006414	translational elongation	88	34
9	40	GO:0072376	protein activation cascade	52	11
10	37
11	24	GO:0016126	sterol biosynthetic process	48	16
12	23	GO:0034976	response to endoplasmic reticulum stress	139	9
13	23	GO:0008544	epidermis development	256	8
14	22	GO:0007586	digestion	107	8
15	19	GO:0045333	cellular respiration	145	18
16	18	GO:0006520	cellular amino acid metabolic process	430	14
17	15	GO:0019915	lipid storage	57	6
18	15
19	15	GO:0007601	visual perception	175	11
20	14	GO:0048706	embryonic skeletal system development	116	11
21	14	GO:0033043	regulation of organelle organization	667	7
22	13
23	13	GO:0048285	organelle fission	496	8
24	12	GO:0034728	nucleosome organization	87	5
25	10	GO:0008544	epidermis development	256	7
26	9
27	9	GO:0042438	melanin biosynthetic process	14	6
28	8
29	8	GO:0007156	homophilic cell adhesion via plasma membrane adhesion molecules	91	8
30	7	GO:0007585	respiratory gaseous exchange	60	3
31	6	GO:0007601	visual perception	175	5
32	6
33	6
34	6
35	6	GO:0043407	negative regulation of MAP kinase activity	65	4
36	6	GO:0006936	muscle contraction	255	5
37	6	GO:0007339	binding of sperm to zona pellucida	32	5
38	5
39	5	GO:0045333	cellular respiration	145	5
40	5
41	5
42	5
