# Supplementary material for: Comparison of Gene Coexpression Profiles and Construction of Conserved Gene Networks to Find Functional Modules
Source: PLoS One. 2015 Jul 6;10(7):e0132039. doi: 10.1371/journal.pone.0132039 (PMC4493118; doi:10.1371/journal.pone.0132039)
Supplement: S6 Table — (CSV) [file pone.0132039.s008.csv]

MR Threshold	SCS	CommunityID	GeneID
3	3	0	5406
3	3	0	10136
3	3	0	1208
3	3	0	440387
3	3	0	1357
3	3	0	63036
3	3	0	23436
3	3	1	81027
3	3	1	5473
3	3	1	116173
3	3	1	84519
3	3	1	5196
3	3	1	340205
3	3	1	3674
3	3	2	400043
3	3	2	3225
3	3	2	3226
3	3	2	3221
3	3	2	3223
3	3	2	3222
3	3	3	54860
3	3	3	653808
3	3	3	343
3	3	3	2981
3	3	3	2980
3	3	3	766
3	3	4	81137
3	3	4	156
3	3	4	285877
3	3	4	83451
3	3	4	27092
3	3	4	147700
3	3	5	81850
3	3	5	85294
3	3	5	84616
3	3	5	83900
3	3	5	100132476
3	3	5	81870
3	3	6	26239
3	3	6	353132
3	3	6	344752
3	3	6	388698
3	3	6	388699
3	3	6	4014
3	3	7	4983
3	3	7	8434
3	3	7	55567
3	3	7	399948
3	3	7	89122
3	3	8	3449
3	3	8	3448
3	3	8	3444
3	3	8	3446
3	3	8	3441
3	3	9	5380
3	3	9	441263
3	3	9	5383
3	3	9	5379
3	3	9	5387
3	3	10	302
3	3	10	303
3	3	10	304
3	3	10	305
3	3	10	6281
3	3	11	8287
3	3	11	8284
3	3	11	6192
3	3	11	9086
3	3	11	8653
3	3	12	1359
3	3	12	3067
3	3	12	2206
3	3	12	64499
3	3	12	7177
3	3	13	10948
3	3	13	2886
3	3	13	93210
3	3	13	2064
3	3	13	84299
3	3	14	1589
3	3	14	1583
3	3	14	3284
3	3	14	1586
3	3	14	1584
3	3	15	641455
3	3	15	285103
3	3	15	100132708
3	3	15	100216479
3	3	15	440905
3	3	16	4583
3	3	16	83998
3	3	16	27290
3	3	16	55600
3	3	16	1179
3	3	17	5670
3	3	17	5671
3	3	17	5673
3	3	17	5675
3	3	17	5678
3	3	18	96610
3	3	18	28299
3	3	18	28813
3	3	18	28831
3	3	18	28826
3	3	19	4496
3	3	19	4494
3	3	19	4501
3	3	19	645745
3	3	19	4502
3	3	20	9992
3	3	20	8513
3	3	20	495
3	3	20	496
3	3	20	2694
3	3	21	6217
3	3	21	6141
3	3	21	6193
3	3	21	6159
3	3	21	6137
3	3	22	203068
3	3	22	10383
3	3	22	84790
3	3	22	10381
3	3	22	10376
3	3	23	7594
3	3	23	81931
3	3	23	7639
3	3	23	56242
3	3	23	171392
3	3	24	8343
3	3	24	54145
3	3	24	8346
3	3	24	8345
3	3	24	8344
3	3	25	60674
3	3	25	114915
3	3	25	100093630
3	3	25	441951
3	3	25	50854
3	3	26	1444
3	3	26	2688
3	3	26	1442
3	3	26	1443
3	3	26	2689
3	3	27	152015
3	3	27	8190
3	3	27	399694
3	3	27	6663
3	3	27	54763
3	3	28	7538
3	3	28	1843
3	3	28	2353
3	3	28	1958
3	3	28	2354
3	3	29	1278
3	3	29	1281
3	3	29	1293
3	3	29	1290
3	3	29	1277
3	3	30	404266
3	3	30	3215
3	3	30	3216
3	3	30	3217
3	3	30	3213
3	3	31	4308
3	3	31	6490
3	3	31	1638
3	3	31	7299
3	3	31	2315
3	3	32	4620
3	3	32	4632
3	3	32	129446
3	3	32	8048
3	3	32	4633
3	3	33	988
3	3	33	79867
3	3	33	4210
3	3	33	835
3	3	33	56902
3	3	34	81603
3	3	34	79685
3	3	34	57449
3	3	34	29085
3	3	34	161882
3	3	35	3206
3	3	35	3204
3	3	35	3202
3	3	35	3201
3	3	35	3200
3	3	36	474344
3	3	36	55303
3	3	36	168537
3	3	36	155038
3	3	36	170575
3	3	37	4100
3	3	37	4102
3	3	37	4105
3	3	37	4104
3	3	37	4111
3	3	38	3135
3	3	38	3134
3	3	38	3105
3	3	38	3106
3	3	38	3107
3	3	39	10249
3	3	39	64902
3	3	39	635
3	3	39	123876
3	3	40	909
3	3	40	911
3	3	40	910
3	3	40	913
3	3	41	117156
3	3	41	9476
3	3	41	729238
3	3	41	6439
3	3	42	1366
3	3	42	6692
3	3	42	57111
3	3	42	5652
3	3	43	1810
3	3	43	51100
3	3	43	4893
3	3	43	2773
3	3	44	6699
3	3	44	6698
3	3	44	6701
3	3	44	6707
3	3	45	10320
3	3	45	2124
3	3	45	963
3	3	45	5788
3	3	46	345
3	3	46	338
3	3	46	335
3	3	46	336
3	3	47	128240
3	3	47	28956
3	3	47	10654
3	3	47	79590
3	3	48	4283
3	3	48	3620
3	3	48	6373
3	3	48	3627
3	3	49	6638
3	3	49	100506948
3	3	49	8123
3	3	49	3653
3	3	50	1472
3	3	50	1473
3	3	50	1470
3	3	50	1469
3	3	51	284370
3	3	51	59348
3	3	51	80110
3	3	51	9668
3	3	52	3232
3	3	52	3233
3	3	52	3231
3	3	52	401022
3	3	53	3854
3	3	53	3852
3	3	53	3872
3	3	53	3861
3	3	54	5476
3	3	54	1509
3	3	54	2896
3	3	54	1200
3	3	55	9869
3	3	55	27005
3	3	55	1196
3	3	55	9909
3	3	56	6139
3	3	56	6210
3	3	56	6133
3	3	56	6189
3	3	57	2244
3	3	57	2266
3	3	57	2267
3	3	57	2243
3	3	58	4512
3	3	58	4513
3	3	58	4536
3	3	58	4508
3	3	59	1447
3	3	59	1446
3	3	59	3906
3	3	59	1448
3	3	60	79939
3	3	60	5228
3	3	60	57486
3	3	60	8621
3	3	61	51427
3	3	61	7697
3	3	61	340252
3	3	61	168374
3	3	62	56122
3	3	62	57717
3	3	62	56126
3	3	62	56129
3	3	63	79812
3	3	63	64123
3	3	63	641700
3	3	63	1003
3	3	64	196374
3	3	64	132724
3	3	64	49860
3	3	64	84651
3	3	65	3229
3	3	65	100124700
3	3	65	3227
3	3	65	3226
3	3	66	4025
3	3	66	5542
3	3	66	5544
3	3	66	5545
3	3	67	10777
3	3	67	5896
3	3	67	5897
3	3	67	1791
3	3	68	2665
3	3	68	25912
3	3	68	387
3	3	68	375
3	3	69	3854
3	3	69	3868
3	3	69	3853
3	3	69	1830
3	3	70	72
3	3	70	4629
3	3	70	25802
3	3	70	1264
3	3	71	10827
3	3	71	54826
3	3	71	55109
3	3	71	1070
3	3	72	65993
3	3	72	10273
3	3	72	84326
3	3	72	115939
3	3	73	6168
3	3	73	6224
3	3	73	6228
3	3	73	6167
3	3	74	90668
3	3	74	51477
3	3	74	284187
3	3	74	3493
3	3	75	259266
3	3	75	3832
3	3	75	983
3	3	75	7153
3	3	76	730
3	3	76	10351
3	3	76	11185
3	3	76	125
3	3	77	11202
3	3	77	25818
3	3	77	5653
3	3	77	5650
3	3	78	55695
3	3	78	79970
3	3	78	155400
3	3	78	260294
3	3	79	79726
3	3	79	9013
3	3	79	8558
3	3	79	6687
3	3	80	5346
3	3	80	63924
3	3	80	9370
3	3	80	2167
3	3	81	29883
3	3	81	10001
3	3	81	11103
3	3	81	51077
3	3	82	6521
3	3	82	212
3	3	82	51327
3	3	82	2038
3	3	83	2948
3	3	83	2947
3	3	83	2946
3	3	83	2944
3	3	84	100505478
3	3	84	1956
3	3	84	142689
3	3	84	146177
3	3	85	100506783
3	3	85	3234
3	3	85	100129455
3	3	85	375295
3	3	86	51250
3	3	86	57107
3	3	86	55278
3	3	86	84816
3	3	87	9894
3	3	87	1877
3	3	87	90864
3	3	87	89941
3	3	88	4317
3	3	88	671
3	3	88	1669
3	3	88	1088
3	3	89	1991
3	3	89	5657
3	3	89	566
3	3	89	4353
3	3	90	148811
3	3	90	158833
3	3	90	338785
3	3	90	83401
3	3	91	1540
3	3	91	4976
3	3	91	9870
3	3	91	23074
3	3	92	8638
3	3	92	3433
3	3	92	3434
3	3	92	3437
3	3	93	1749
3	3	93	1780
3	3	93	285987
3	3	93	1750
3	3	94	6185
3	3	94	10130
3	3	94	1650
3	3	94	51614
3	3	95	728377
3	3	95	79541
3	3	95	7984
3	3	95	643854
3	3	96	2921
3	3	96	2919
3	3	96	3576
3	3	96	2920
3	3	97	388692
3	3	97	400027
3	3	97	440836
3	3	97	6939
3	3	98	4849
3	3	98	29888
3	3	98	11100
3	3	98	8289
3	3	99	125988
3	3	99	51079
3	3	99	4713
3	3	99	126328
3	3	100	6183
3	3	100	5704
3	3	100	92609
3	3	100	5714
3	3	101	1551
3	3	101	221785
3	3	101	1576
3	3	101	64816
3	3	102	28831
3	3	102	3507
3	3	102	3495
3	3	102	28912
3	3	103	7021
3	3	103	163720
3	3	103	199974
3	3	103	5304
3	3	104	132203
3	3	104	158798
3	3	104	128602
3	3	104	144809
3	3	105	23013
3	3	105	23524
3	3	105	80829
3	3	105	29855
3	3	106	401220
3	3	106	202134
3	3	106	100507397
3	3	106	100288656
3	3	107	6723
3	3	107	790
3	3	107	23246
3	3	107	7407
3	3	108	3157
3	3	108	3156
3	3	108	6307
3	3	108	6713
3	3	109	285281
3	3	109	4336
3	3	109	4340
3	3	109	4155
3	3	110	7031
3	3	110	7033
3	3	110	155465
3	3	110	10551
3	3	111	6169
3	3	111	6205
3	3	111	6181
3	3	111	6157
3	3	112	56652
3	3	112	22984
3	3	112	80324
3	3	112	9221
3	3	113	3122
3	3	113	3123
3	3	113	3115
3	3	113	3113
3	3	114	79740
3	3	114	257177
3	3	114	219681
3	3	115	3346
3	3	115	6779
3	3	115	3347
3	3	116	23015
3	3	116	440270
3	3	116	100509749
3	3	117	642559
3	3	117	5462
3	3	117	645682
3	3	118	29088
3	3	118	10987
3	3	118	28998
3	3	119	9601
3	3	119	3703
3	3	119	6184
3	3	120	6519
3	3	120	79799
3	3	120	64922
3	3	121	54538
3	3	121	1003
3	3	121	7450
3	3	122	26155
3	3	122	55210
3	3	122	83858
3	3	123	283278
3	3	123	144100
3	3	123	10819
3	3	124	1113
3	3	124	1114
3	3	124	29106
3	3	125	2495
3	3	125	2509
3	3	125	2512
3	3	126	84272
3	3	126	80255
3	3	126	10254
3	3	127	643792
3	3	127	79937
3	3	127	389722
3	3	128	90592
3	3	128	284390
3	3	128	90594
3	3	129	90480
3	3	129	28974
3	3	129	4713
3	3	130	56271
3	3	130	84707
3	3	130	27018
3	3	131	643911
3	3	131	10265
3	3	131	79191
3	3	132	3239
3	3	132	3236
3	3	132	3237
3	3	133	81848
3	3	133	1848
3	3	133	10253
3	3	134	23203
3	3	134	51116
3	3	134	26995
3	3	135	131578
3	3	135	1300
3	3	135	1301
3	3	136	914
3	3	136	925
3	3	136	3003
3	3	137	57343
3	3	137	9422
3	3	137	390980
3	3	138	5968
3	3	138	1755
3	3	138	5967
3	3	139	151636
3	3	139	83666
3	3	139	54625
3	3	140	80218
3	3	140	3840
3	3	140	3836
3	3	141	25953
3	3	141	154791
3	3	141	54344
3	3	142	80204
3	3	142	55904
3	3	142	51742
3	3	143	57111
3	3	143	57402
3	3	143	5349
3	3	144	10578
3	3	144	5551
3	3	144	3002
3	3	145	22980
3	3	145	6046
3	3	145	23524
3	3	146	6039
3	3	146	219972
3	3	146	64231
3	3	147	6279
3	3	147	6280
3	3	147	6283
3	3	148	10394
3	3	148	5553
3	3	148	8288
3	3	149	81858
3	3	149	3297
3	3	149	84232
3	3	150	6689
3	3	150	199786
3	3	150	8115
3	3	151	8520
3	3	151	25843
3	3	151	7341
3	3	152	7184
3	3	152	51726
3	3	152	3309
3	3	153	79731
3	3	153	1207
3	3	153	79053
3	3	154	116085
3	3	154	55867
3	3	154	6540
3	3	155	10443
3	3	155	84897
3	3	155	54832
3	3	156	57798
3	3	156	889
3	3	156	7586
3	3	157	23626
3	3	157	83447
3	3	157	283079
3	3	158	84996
3	3	158	100289361
3	3	158	729887
3	3	159	378938
3	3	159	80205
3	3	159	546
3	3	160	728194
3	3	160	6635
3	3	160	7295
3	3	161	729839
3	3	161	55106
3	3	161	91607
3	3	162	84928
3	3	162	168451
3	3	162	25913
3	3	163	126295
3	3	163	148254
3	3	163	58492
3	3	164	2118
3	3	164	2119
3	3	164	81848
3	3	165	1842
3	3	165	4958
3	3	165	54829
3	3	166	402483
3	3	166	399844
3	3	166	441124
3	3	167	226
3	3	167	7167
3	3	167	2821
3	3	168	2069
3	3	168	374
3	3	168	727738
3	3	169	727956
3	3	169	440993
3	3	169	200958
3	3	170	342926
3	3	170	63934
3	3	170	100128252
3	3	171	7637
3	3	171	7699
3	3	171	100289635
3	3	172	51649
3	3	172	51081
3	3	172	3396
3	3	173	54482
3	3	173	5378
3	3	173	7072
3	3	174	915
3	3	174	28639
3	3	174	914
3	3	175	55119
3	3	175	7756
3	3	175	100134445
3	3	176	2740
3	3	176	201191
3	3	176	147700
3	3	177	389541
3	3	177	10467
3	3	177	51024
3	3	178	100132285
3	3	178	57292
3	3	178	3810
3	3	179	7844
3	3	179	694
3	3	179	8915
3	3	180	89874
3	3	180	100129794
3	3	180	145282
3	3	181	10481
3	3	181	84366
3	3	181	360205
3	3	182	220594
3	3	182	9098
3	3	182	84669
3	3	183	9481
3	3	183	221400
3	3	183	51302
3	3	184	3007
3	3	184	3009
3	3	184	3008
3	3	185	5245
3	3	185	4830
3	3	185	51264
3	3	186	51639
3	3	186	51002
3	3	186	27258
3	3	187	11025
3	3	187	10859
3	3	187	10288
3	3	188	832
3	3	188	5216
3	3	188	1072
3	3	189	2200
3	3	189	100506621
3	3	189	151887
3	3	190	2617
3	3	190	8565
3	3	190	4141
3	3	191	84916
3	3	191	3735
3	3	191	28987
3	3	192	114569
3	3	192	54845
3	3	192	4072
3	3	193	114769
3	3	193	837
3	3	193	834
3	3	194	2158
3	3	194	3273
3	3	194	462
3	3	195	254057
3	3	195	100506995
3	3	195	90246
3	3	196	7179
3	3	196	100509302
3	3	196	574
3	3	197	5132
3	3	197	343035
3	3	197	5149
3	3	198	7733
3	3	198	7596
3	3	198	7770
3	3	199	286177
3	3	199	7712
3	3	199	4115
3	3	200	11315
3	3	200	440574
3	3	200	55052
3	3	201	5619
3	3	201	127540
3	3	201	5620
3	3	202	714
3	3	202	713
3	3	202	712
3	3	203	5685
3	3	203	5684
3	3	203	5687
3	3	204	29926
3	3	204	10113
3	3	204	54867
3	3	205	255061
3	3	205	100287081
3	3	205	100506553
3	3	206	1645
3	3	206	8644
3	3	206	1646
3	3	207	26238
3	3	207	653483
3	3	207	441179
3	3	208	26636
3	3	208	283491
3	3	208	26628
3	3	209	57492
3	3	209	8085
3	3	209	386685
3	3	210	4174
3	3	210	4176
3	3	210	4171
3	3	211	9027
3	3	211	10786
3	3	211	123876
3	3	212	9284
3	3	212	339044
3	3	212	399491
3	3	213	55110
3	3	213	51258
3	3	213	10436
3	3	214	100506108
3	3	214	100130502
3	3	214	6496
3	3	215	85002
3	3	215	196483
3	3	215	55199
3	3	216	64208
3	3	216	154442
3	3	216	11149
3	3	217	257106
3	3	217	54440
3	3	217	64333
3	3	218	23521
3	3	218	6141
3	3	218	6203
3	3	219	56005
3	3	219	54732
3	3	219	10960
3	3	220	3661
3	3	220	11284
3	3	220	126133
3	3	221	54763
3	3	221	2019
3	3	221	419
3	3	222	2568
3	3	222	54763
3	3	222	2001
3	3	223	10574
3	3	223	7203
3	3	223	471
3	3	224	506
3	3	224	5250
3	3	224	498
3	3	225	1087
3	3	225	54860
3	3	225	22802
3	3	226	54438
3	3	226	85411
3	3	226	285812
3	3	227	4478
3	3	227	7431
3	3	227	2014
3	3	228	6037
3	3	228	1511
3	3	228	566
3	3	229	2543
3	3	229	8712
3	3	229	2575
3	3	230	3445
3	3	230	3439
3	3	230	3440
3	3	231	144348
3	3	231	7475
3	3	231	353135
3	3	232	91353
3	3	232	91316
3	3	232	3535
3	3	233	11119
3	3	233	11118
3	3	233	10384
3	3	234	6434
3	3	234	6432
3	3	234	6427
3	3	235	140809
3	3	235	2730
3	3	235	7296
3	3	236	11171
3	3	236	51729
3	3	236	51202
3	3	237	25879
3	3	237	51633
3	3	237	51001
3	3	238	388533
3	3	238	374897
3	3	238	1828
3	3	239	4319
3	3	239	4312
3	3	239	4314
3	3	240	284307
3	3	240	10172
3	3	240	7693
3	3	241	767579
3	3	241	100507226
3	3	241	440200
3	3	242	4938
3	3	242	4939
3	3	242	4940
3	3	243	55863
3	3	243	51501
3	3	243	84233
3	3	244	56123
3	3	244	54660
3	3	244	56124
3	3	245	9724
3	3	245	57511
3	3	245	8803
3	3	246	23753
3	3	246	79174
3	3	246	7873
3	3	247	100505614
3	3	247	91074
3	3	247	100499441
3	3	248	9939
3	3	248	3608
3	3	248	65005
3	3	249	6860
3	3	249	6616
3	3	249	29106
3	3	250	2999
3	3	250	5551
3	3	250	3001
3	3	251	5672
3	3	251	5669
3	3	251	5676
3	3	252	100190986
3	3	252	595101
3	3	252	100506395
3	3	253	5346
3	3	253	2819
3	3	253	729359
3	3	254	9554
3	3	254	5500
3	3	254	100505937
3	3	255	5440
3	3	255	28998
3	3	255	28957
3	3	256	10959
3	3	256	821
3	3	256	81542
3	3	257	7696
3	3	257	55769
3	3	257	162967
3	3	258	55795
3	3	258	8881
3	3	258	8451
3	3	259	29115
3	3	259	23210
3	3	259	1453
3	3	260	26525
3	3	260	84648
3	3	260	6706
3	3	261	197131
3	3	261	3658
3	3	261	130507
3	3	262	100509683
3	3	262	653464
3	3	262	23380
3	3	263	91937
3	3	263	922
3	3	263	1071
3	3	264	56106
3	3	264	56112
3	3	264	56114
3	3	265	387032
3	3	265	7741
3	3	265	100507255
3	3	266	3214
3	3	266	3212
3	3	266	3213
3	3	267	2332
3	3	267	10735
3	3	267	331
3	3	268	10261
3	3	268	51311
3	3	268	50856
3	3	269	4675
3	3	269	4674
3	3	269	57692
3	3	270	25842
3	3	270	51534
3	3	270	8504
3	3	271	200504
3	3	271	135656
3	3	271	56287
3	3	272	257106
3	3	272	3059
3	3	272	963
3	3	273	6161
3	3	273	6138
3	3	273	3921
3	3	274	112802
3	3	274	3891
3	3	274	3886
3	3	275	9341
3	3	275	9802
3	3	275	387
3	3	276	93377
3	3	276	4336
3	3	276	283999
3	3	277	23764
3	3	277	23645
3	3	277	64651
3	3	278	10682
3	3	278	2224
3	3	278	39
3	3	279	2525
3	3	279	131177
3	3	279	2528
3	3	280	1015
3	3	280	119467
3	3	280	3960
3	3	281	56667
3	3	281	79574
3	3	281	3960
3	3	282	6890
3	3	282	5698
3	3	282	5696
3	3	283	4724
3	3	283	1350
3	3	283	3094
3	3	284	1058
3	3	284	699
3	3	284	9787
3	3	285	10581
3	3	285	8519
3	3	285	10410
3	3	286	6688
3	3	286	7454
3	3	286	63940
3	3	287	2193
3	3	287	51073
3	3	287	64978
3	3	288	1974
3	3	288	10299
3	3	288	6430
3	3	289	57574
3	3	289	730755
3	3	289	2250
3	3	290	51028
3	3	290	100507773
3	3	290	55425
3	3	291	51421
3	3	291	84962
3	3	291	10413
3	3	292	85012
3	3	292	9338
3	3	292	79921
3	3	293	2350
3	3	293	10990
3	3	293	30835
3	3	294	729967
3	3	294	64792
3	3	294	25911
3	3	295	3207
3	3	295	221883
3	3	295	3209
3	3	296	4246
3	3	296	10647
3	3	296	4250
3	3	297	8284
3	3	297	246126
3	3	297	84663
3	3	298	643977
3	3	298	389289
3	3	298	153684
3	3	299	6632
3	3	299	6635
3	3	299	6637
3	3	300	140732
3	3	300	254050
3	3	300	6487
3	3	301	51326
3	3	301	474170
3	3	301	100506162
3	3	302	947
3	3	302	51162
3	3	302	85358
3	3	303	56132
3	3	303	56125
3	3	303	54660
3	3	304	80149
3	3	304	7128
3	3	304	4792
3	3	305	51669
3	3	305	10671
3	3	305	23484
3	3	306	2207
3	3	306	199
3	3	306	7305
3	3	307	5425
3	3	307	8662
3	3	307	9238
3	3	308	6160
3	3	308	6229
3	3	308	6173
3	3	309	81688
3	3	309	81611
3	3	309	55149
3	3	310	8497
3	3	310	100506211
3	3	310	5210
3	4	0	152015
3	4	0	6663
3	4	0	8190
3	4	0	54763
3	4	1	168537
3	4	1	474344
3	4	1	55303
3	4	1	170575
3	4	2	5678
3	4	2	5671
3	4	2	5673
3	4	2	5675
3	4	3	4102
3	4	3	4105
3	4	3	4104
3	4	3	4111
3	4	4	2688
3	4	4	1444
3	4	4	1443
3	4	4	1442
3	4	5	401220
3	4	5	202134
3	4	5	100507397
3	4	5	100288656
3	4	6	8343
3	4	6	8346
3	4	6	8345
3	4	6	8344
3	4	7	81870
3	4	7	100132476
3	4	7	84616
3	4	7	83900
3	4	8	3449
3	4	8	3446
3	4	8	3441
3	4	8	3448
3	4	9	3135
3	4	9	3134
3	4	9	3106
3	4	9	3107
3	4	10	285281
3	4	10	4336
3	4	10	4340
3	4	10	4155
3	4	11	399948
3	4	11	4983
3	4	11	8434
3	4	11	55567
3	4	12	988
3	4	12	79867
3	4	12	4210
3	4	12	835
3	4	13	7031
3	4	13	7033
3	4	13	155465
3	4	13	10551
3	4	14	353132
3	4	14	388698
3	4	14	26239
3	4	14	4014
3	4	15	6169
3	4	15	6205
3	4	15	6181
3	4	15	6157
3	4	16	51427
3	4	16	7697
3	4	16	340252
3	4	16	168374
3	4	17	4317
3	4	17	671
3	4	17	1669
3	4	17	1088
3	4	18	100505478
3	4	18	1956
3	4	18	142689
3	4	18	146177
3	4	19	1551
3	4	19	221785
3	4	19	1576
3	4	19	64816
3	4	20	2921
3	4	20	2919
3	4	20	3576
3	4	20	2920
3	4	21	3122
3	4	21	3123
3	4	21	3115
3	4	21	3113
5	3	0	2913
5	3	0	100506725
5	3	0	285281
5	3	0	54763
5	3	0	60484
5	3	0	1267
5	3	0	57471
5	3	0	152015
5	3	0	5375
5	3	0	283999
5	3	0	6900
5	3	0	399694
5	3	0	4340
5	3	0	93377
5	3	0	387486
5	3	0	8190
5	3	0	5354
5	3	0	84072
5	3	0	4155
5	3	0	4336
5	3	0	6285
5	3	0	2568
5	3	0	28513
5	3	0	2670
5	3	0	347689
5	3	0	2001
5	3	0	2019
5	3	0	6663
5	3	0	4974
5	3	0	419
5	3	0	84735
5	3	1	2778
5	3	1	79906
5	3	1	30000
5	3	1	2812
5	3	1	112939
5	3	1	55547
5	3	1	8463
5	3	1	93611
5	3	1	170394
5	3	1	7037
5	3	1	131566
5	3	1	104
5	3	1	81603
5	3	1	1995
5	3	1	7920
5	3	1	80127
5	3	1	2529
5	3	1	401237
5	3	1	6337
5	3	1	146880
5	3	1	1757
5	3	1	146433
5	3	1	30818
5	3	2	3827
5	3	2	9154
5	3	2	635
5	3	2	29958
5	3	2	462
5	3	2	10249
5	3	2	124
5	3	2	3273
5	3	2	9027
5	3	2	173
5	3	2	5340
5	3	2	6568
5	3	2	130013
5	3	2	1582
5	3	2	149703
5	3	2	1370
5	3	2	1579
5	3	2	64902
5	3	2	27329
5	3	2	2158
5	3	2	123876
5	3	2	10864
5	3	2	10786
5	3	3	9133
5	3	3	891
5	3	3	991
5	3	3	3832
5	3	3	983
5	3	3	701
5	3	3	332
5	3	3	7272
5	3	3	10112
5	3	3	259266
5	3	3	64151
5	3	3	1058
5	3	3	4751
5	3	3	1063
5	3	3	699
5	3	3	7153
5	3	3	9928
5	3	3	9787
5	3	3	83540
5	3	3	51203
5	3	3	83461
5	3	4	142680
5	3	4	636
5	3	4	100505478
5	3	4	142689
5	3	4	6991
5	3	4	2775
5	3	4	1956
5	3	4	23263
5	3	4	202051
5	3	4	65061
5	3	4	100509639
5	3	4	90850
5	3	4	100316868
5	3	4	81137
5	3	4	146177
5	3	4	730139
5	3	4	256646
5	3	4	645687
5	3	4	389199
5	3	4	161394
5	3	5	2815
5	3	5	147199
5	3	5	2811
5	3	5	259215
5	3	5	84519
5	3	5	5473
5	3	5	80739
5	3	5	3674
5	3	5	81027
5	3	5	3690
5	3	5	139105
5	3	5	5197
5	3	5	5196
5	3	5	340205
5	3	5	9402
5	3	5	4900
5	3	5	116173
5	3	5	51266
5	3	5	51206
5	3	6	3664
5	3	6	114569
5	3	6	1040
5	3	6	5349
5	3	6	57402
5	3	6	10053
5	3	6	57111
5	3	6	150696
5	3	6	999
5	3	6	79977
5	3	6	54845
5	3	6	1366
5	3	6	4072
5	3	6	126695
5	3	6	6692
5	3	6	80004
5	3	6	55040
5	3	6	5652
5	3	6	58495
5	3	7	10320
5	3	7	7805
5	3	7	3937
5	3	7	117289
5	3	7	1794
5	3	7	1520
5	3	7	64333
5	3	7	3059
5	3	7	9595
5	3	7	5341
5	3	7	257106
5	3	7	11151
5	3	7	2124
5	3	7	963
5	3	7	951
5	3	7	3683
5	3	7	54440
5	3	7	2533
5	3	7	5788
5	3	8	6006
5	3	8	6007
5	3	8	6005
5	3	8	212
5	3	8	55363
5	3	8	3045
5	3	8	759
5	3	8	2993
5	3	8	2994
5	3	8	6521
5	3	8	3049
5	3	8	10661
5	3	8	51327
5	3	8	222642
5	3	8	3042
5	3	8	6622
5	3	8	10107
5	3	8	2038
5	3	9	10964
5	3	9	4940
5	3	9	8638
5	3	9	4938
5	3	9	4939
5	3	9	54739
5	3	9	3433
5	3	9	3434
5	3	9	3437
5	3	9	10561
5	3	9	94240
5	3	9	129607
5	3	9	91543
5	3	9	4599
5	3	9	55601
5	3	9	2537
5	3	9	9636
5	3	9	24138
5	3	10	8639
5	3	10	116535
5	3	10	3779
5	3	10	1264
5	3	10	4629
5	3	10	72
5	3	10	70
5	3	10	10398
5	3	10	728264
5	3	10	10335
5	3	10	845
5	3	10	6876
5	3	10	171024
5	3	10	5350
5	3	10	4660
5	3	10	59
5	3	10	1674
5	3	10	25802
5	3	11	1316
5	3	11	1831
5	3	11	29950
5	3	11	1843
5	3	11	467
5	3	11	100302650
5	3	11	1958
5	3	11	4929
5	3	11	9592
5	3	11	7538
5	3	11	3725
5	3	11	2353
5	3	11	3164
5	3	11	64651
5	3	11	8013
5	3	11	3726
5	3	11	2354
5	3	11	4616
5	3	12	4633
5	3	12	29895
5	3	12	10324
5	3	12	1158
5	3	12	7273
5	3	12	8048
5	3	12	6588
5	3	12	442721
5	3	12	57534
5	3	12	4620
5	3	12	4632
5	3	12	10345
5	3	12	56203
5	3	12	5506
5	3	12	7125
5	3	12	129446
5	3	12	58
5	3	13	10093
5	3	13	375
5	3	13	3312
5	3	13	2665
5	3	13	23471
5	3	13	821
5	3	13	6391
5	3	13	3183
5	3	13	22803
5	3	13	10959
5	3	13	25912
5	3	13	5868
5	3	13	387
5	3	13	7534
5	3	13	29058
5	3	13	5928
5	3	13	81542
5	3	14	284187
5	3	14	57455
5	3	14	745
5	3	14	10058
5	3	14	374955
5	3	14	100506553
5	3	14	55547
5	3	14	3493
5	3	14	6915
5	3	14	90668
5	3	14	51477
5	3	14	441151
5	3	14	255061
5	3	14	100287081
5	3	14	339263
5	3	14	6623
5	3	14	340107
5	3	15	79939
5	3	15	100129792
5	3	15	90338
5	3	15	5228
5	3	15	170960
5	3	15	57486
5	3	15	119504
5	3	15	8621
5	3	15	5143
5	3	15	55771
5	3	15	83479
5	3	15	8780
5	3	15	54940
5	3	15	285231
5	3	15	84267
5	3	15	4728
5	3	16	23275
5	3	16	91977
5	3	16	81137
5	3	16	64405
5	3	16	156
5	3	16	79874
5	3	16	27092
5	3	16	146894
5	3	16	2057
5	3	16	57104
5	3	16	83849
5	3	16	83861
5	3	16	114827
5	3	16	285877
5	3	16	83451
5	3	16	147700
5	3	17	286753
5	3	17	5346
5	3	17	400258
5	3	17	7079
5	3	17	7069
5	3	17	3952
5	3	17	1149
5	3	17	2819
5	3	17	63924
5	3	17	9370
5	3	17	2167
5	3	17	125
5	3	17	364
5	3	17	56246
5	3	17	729359
5	3	18	337880
5	3	18	85291
5	3	18	83901
5	3	18	100132476
5	3	18	83900
5	3	18	85280
5	3	18	81850
5	3	18	85294
5	3	18	85293
5	3	18	83896
5	3	18	84616
5	3	18	85290
5	3	18	81872
5	3	18	81871
5	3	18	81870
5	3	19	2694
5	3	19	9992
5	3	19	8513
5	3	19	352999
5	3	19	11199
5	3	19	200504
5	3	19	5225
5	3	19	340547
5	3	19	51738
5	3	19	7032
5	3	19	51208
5	3	19	495
5	3	19	135656
5	3	19	56287
5	3	19	496
5	3	20	3135
5	3	20	100507463
5	3	20	3134
5	3	20	3105
5	3	20	3106
5	3	20	3107
5	3	20	567
5	3	20	6891
5	3	20	6890
5	3	20	6892
5	3	20	5696
5	3	20	3133
5	3	20	84166
5	3	20	5698
5	3	20	10866
5	3	21	3018
5	3	21	85236
5	3	21	3006
5	3	21	3017
5	3	21	8332
5	3	21	8350
5	3	21	8331
5	3	21	8329
5	3	21	8335
5	3	21	8343
5	3	21	8336
5	3	21	54145
5	3	21	8346
5	3	21	8345
5	3	21	8344
5	3	22	90952
5	3	22	51705
5	3	22	7450
5	3	22	79812
5	3	22	7075
5	3	22	80177
5	3	22	221395
5	3	22	9079
5	3	22	54538
5	3	22	5787
5	3	22	64123
5	3	22	641700
5	3	22	1003
5	3	22	3791
5	3	23	132203
5	3	23	146845
5	3	23	84688
5	3	23	83659
5	3	23	200403
5	3	23	257062
5	3	23	254956
5	3	23	100506777
5	3	23	401551
5	3	23	158798
5	3	23	399949
5	3	23	139212
5	3	23	128602
5	3	23	144809
5	3	24	308
5	3	24	3956
5	3	24	6277
5	3	24	301
5	3	24	302
5	3	24	303
5	3	24	304
5	3	24	6281
5	3	24	6282
5	3	24	305
5	3	24	26509
5	3	24	824
5	3	24	706
5	3	24	2012
5	3	25	1087
5	3	25	150538
5	3	25	54860
5	3	25	653808
5	3	25	1811
5	3	25	2981
5	3	25	2980
5	3	25	766
5	3	25	120400
5	3	25	646627
5	3	25	343
5	3	25	54827
5	3	25	22802
5	3	25	54831
5	3	26	56413
5	3	26	81603
5	3	26	136853
5	3	26	79685
5	3	26	64116
5	3	26	57449
5	3	26	161882
5	3	26	1585
5	3	26	151354
5	3	26	26470
5	3	26	7343
5	3	26	29085
5	3	26	1742
5	3	27	3698
5	3	27	338
5	3	27	335
5	3	27	7448
5	3	27	197
5	3	27	336
5	3	27	462
5	3	27	2147
5	3	27	345
5	3	27	285733
5	3	27	259
5	3	27	350
5	3	27	3697
5	3	28	28813
5	3	28	28908
5	3	28	28299
5	3	28	3507
5	3	28	3495
5	3	28	28912
5	3	28	3514
5	3	28	96610
5	3	28	3535
5	3	28	28797
5	3	28	28831
5	3	28	28825
5	3	28	28826
5	3	29	51032
5	3	29	5406
5	3	29	10136
5	3	29	1358
5	3	29	1208
5	3	29	5407
5	3	29	1357
5	3	29	5319
5	3	29	63036
5	3	29	11330
5	3	29	23436
5	3	29	342898
5	3	29	440387
5	3	30	246126
5	3	30	64595
5	3	30	22829
5	3	30	84663
5	3	30	9086
5	3	30	5616
5	3	30	8287
5	3	30	8284
5	3	30	6192
5	3	30	55410
5	3	30	7404
5	3	30	8653
5	3	30	7544
5	3	31	23521
5	3	31	6132
5	3	31	6203
5	3	31	6137
5	3	31	6134
5	3	31	6217
5	3	31	6223
5	3	31	6141
5	3	31	6193
5	3	31	6158
5	3	31	6159
5	3	31	6208
5	3	31	6188
5	3	32	6139
5	3	32	6133
5	3	32	6173
5	3	32	6154
5	3	32	6201
5	3	32	6210
5	3	32	6160
5	3	32	6229
5	3	32	6129
5	3	32	6164
5	3	32	6189
5	3	32	6218
5	3	33	9332
5	3	33	9450
5	3	33	714
5	3	33	713
5	3	33	712
5	3	33	11309
5	3	33	6039
5	3	33	219972
5	3	33	51338
5	3	33	58475
5	3	33	11326
5	3	33	64231
5	3	34	51160
5	3	34	54512
5	3	34	23144
5	3	34	79581
5	3	34	1537
5	3	34	84232
5	3	34	22827
5	3	34	81858
5	3	34	23246
5	3	34	3297
5	3	34	8733
5	3	34	28991
5	3	35	254240
5	3	35	344752
5	3	35	2312
5	3	35	1823
5	3	35	4014
5	3	35	145264
5	3	35	26239
5	3	35	3849
5	3	35	353132
5	3	35	388698
5	3	35	388699
5	3	35	151516
5	3	36	152206
5	3	36	283135
5	3	36	142680
5	3	36	388906
5	3	36	147166
5	3	36	57830
5	3	36	23241
5	3	36	284939
5	3	36	441263
5	3	36	254050
5	3	36	6487
5	3	36	140732
5	3	37	28755
5	3	37	28639
5	3	37	3932
5	3	37	3702
5	3	37	55423
5	3	37	919
5	3	37	3003
5	3	37	915
5	3	37	914
5	3	37	917
5	3	37	916
5	3	37	925
5	3	38	11025
5	3	38	11024
5	3	38	11027
5	3	38	10288
5	3	38	150372
5	3	38	3101
5	3	38	10859
5	3	38	79168
5	3	38	29992
5	3	38	51311
5	3	38	27180
5	3	39	4283
5	3	39	6355
5	3	39	441168
5	3	39	2634
5	3	39	115362
5	3	39	2633
5	3	39	115361
5	3	39	3627
5	3	39	3620
5	3	39	6373
5	3	39	3659
5	3	40	4261
5	3	40	3128
5	3	40	3108
5	3	40	3109
5	3	40	3119
5	3	40	3122
5	3	40	3123
5	3	40	3115
5	3	40	3113
5	3	40	3111
5	3	40	972
5	3	41	974
5	3	41	100130458
5	3	41	971
5	3	41	28387
5	3	41	5079
5	3	41	933
5	3	41	973
5	3	41	29802
5	3	41	930
5	3	41	931
5	3	41	8115
5	3	42	84676
5	3	42	4308
5	3	42	7306
5	3	42	6490
5	3	42	1638
5	3	42	7299
5	3	42	2315
5	3	42	645591
5	3	42	221718
5	3	42	26330
5	3	42	51151
5	3	43	1278
5	3	43	2200
5	3	43	7058
5	3	43	633
5	3	43	1281
5	3	43	1303
5	3	43	1289
5	3	43	1277
5	3	43	9509
5	3	43	1293
5	3	43	1290
5	3	44	8192
5	3	44	126003
5	3	44	125988
5	3	44	4701
5	3	44	4713
5	3	44	116541
5	3	44	90480
5	3	44	374291
5	3	44	51079
5	3	44	28974
5	3	44	126328
5	3	45	6616
5	3	45	3642
5	3	45	1113
5	3	45	10900
5	3	45	1114
5	3	45	51412
5	3	45	284424
5	3	45	8120
5	3	45	6860
5	3	45	51617
5	3	45	29106
5	3	46	10573
5	3	46	51025
5	3	46	115939
5	3	46	84331
5	3	46	64223
5	3	46	65993
5	3	46	65990
5	3	46	84219
5	3	46	10273
5	3	46	84326
5	3	46	10607
5	3	47	10261
5	3	47	3689
5	3	47	3055
5	3	47	199
5	3	47	128346
5	3	47	1536
5	3	47	7305
5	3	47	929
5	3	47	7940
5	3	47	4542
5	3	47	2207
5	3	48	988
5	3	48	79867
5	3	48	4210
5	3	48	835
5	3	48	84436
5	3	48	92070
5	3	48	144165
5	3	48	56902
5	3	48	353274
5	3	48	57336
5	3	49	1830
5	3	49	3868
5	3	49	1825
5	3	49	3872
5	3	49	5317
5	3	49	23650
5	3	49	3854
5	3	49	3852
5	3	49	3853
5	3	49	3861
5	3	50	3214
5	3	50	404266
5	3	50	3216
5	3	50	3217
5	3	50	3212
5	3	50	3213
5	3	50	3218
5	3	50	3219
5	3	50	100506360
5	3	50	3215
5	3	51	9724
5	3	51	100507773
5	3	51	79621
5	3	51	51028
5	3	51	5994
5	3	51	10464
5	3	51	55425
5	3	51	57511
5	3	51	11215
5	3	51	23091
5	3	52	3569
5	3	52	3553
5	3	52	2921
5	3	52	2920
5	3	52	3576
5	3	52	5743
5	3	52	2919
5	3	52	6372
5	3	52	6374
5	3	52	6364
5	3	53	158067
5	3	53	26716
5	3	53	144348
5	3	53	285708
5	3	53	59285
5	3	53	283933
5	3	53	10241
5	3	53	114804
5	3	53	7475
5	3	53	353135
5	3	54	4076
5	3	54	25948
5	3	54	4735
5	3	54	10640
5	3	54	8539
5	3	54	3716
5	3	54	51719
5	3	54	8301
5	3	54	55754
5	3	54	23118
5	3	55	79966
5	3	55	57119
5	3	55	8434
5	3	55	89122
5	3	55	400949
5	3	55	85019
5	3	55	4983
5	3	55	6457
5	3	55	55567
5	3	55	399948
5	3	56	148268
5	3	56	84775
5	3	56	148266
5	3	56	163087
5	3	56	51276
5	3	56	199704
5	3	56	339324
5	3	56	147923
5	3	56	22835
5	3	57	2999
5	3	57	3560
5	3	57	3824
5	3	57	6352
5	3	57	4818
5	3	57	3001
[truncated: 110,208 more rows]
