# Supplementary material for: Comparison of Gene Coexpression Profiles and Construction of Conserved Gene Networks to Find Functional Modules
Source: PLoS One. 2015 Jul 6;10(7):e0132039. doi: 10.1371/journal.pone.0132039 (PMC4493118; doi:10.1371/journal.pone.0132039)
Supplement: S7 Table — (XLSX) [file pone.0132039.s009.xlsx]

## Sheet: for-paper-mr10.csv
# of intersect genes	Cluster ID	Cluster Size	# of genes with rep term	Ratio of genes with rep term	Representative GOID	Representative GO name	p-value	type	Same Representative GO
25	2	97	27	0.278351	GO:0043588	skin development	2.32394e-19	Conservation based
	9	42						COXPRSdb
25	4	67	35	0.522388	GO:0006936	muscle contraction	4.16044e-40	Conservation based	TRUE
	11	39	24	0.615385	GO:0006936	muscle contraction	3.32245e-28	COXPRSdb
23	6	43	11	0.255814	GO:0072376	protein activation cascade	5.08788e-14	Conservation based	TRUE
	2	84	11	0.130952	GO:0072376	protein activation cascade	5.31938e-10	COXPRSdb
23	1	403	232	0.574257	GO:0002376	immune system process	1.144e-99	Conservation based	FALSE
	16	31	8	0.258065	GO:0051591	response to cAMP	5.23689e-07	COXPRSdb
20	12	22	8	0.363636	GO:0007586	digestion	4.98065e-08	Conservation based	TRUE
	28	24	8	0.333333	GO:0007586	digestion	4.06887e-07	COXPRSdb
14	5	48	7	0.145833	GO:0060271	cilium morphogenesis	0.0168042	Conservation based
	4	54						COXPRSdb
14	20	15	6	0.4	GO:0019915	lipid storage	3.59125e-07	Conservation based	FALSE
	17	31	7	0.225806	GO:0006641	triglyceride metabolic process	0.000146491	COXPRSdb
14	3	83	32	0.385542	GO:0030198	extracellular matrix organization	2.80951e-26	Conservation based	TRUE
	18	30	21	0.7	GO:0030198	extracellular matrix organization	5.85402e-23	COXPRSdb
13	10	28	18	0.642857	GO:0016126	sterol biosynthetic process	1.55039e-35	Conservation based	FALSE
	63	13	10	0.769231	GO:0006695	cholesterol biosynthetic process	4.18533e-19	COXPRSdb
12	7	42	35	0.833333	GO:0006414	translational elongation	3.85312e-70	Conservation based	FALSE
	22	27	17	0.62963	GO:0006415	translational termination	4.03656e-30	COXPRSdb
11	11	23	8	0.347826	GO:0008544	epidermis development	8.3322e-05	Conservation based
	23	26						COXPRSdb
11	9	31	10	0.322581	GO:0006986	response to unfolded protein	1.84474e-09	Conservation based	FALSE
	73	11	7	0.636364	GO:0034976	response to endoplasmic reticulum stress	1.88429e-07	COXPRSdb
10	23	12	5	0.416667	GO:0034728	nucleosome organization	0.000141884	Conservation based
	10	40						COXPRSdb
10	16	18						Conservation based
	51	16						COXPRSdb
9	18	17						Conservation based
	25	25						COXPRSdb
9	27	9	9	1	GO:0007156	homophilic cell adhesion via plasma membrane adhesion molecules	2.47693e-16	Conservation based	TRUE
	48	16	13	0.8125	GO:0007156	homophilic cell adhesion via plasma membrane adhesion molecules	4.30837e-22	COXPRSdb
8	26	10	6	0.6	GO:0006936	muscle contraction	0.000144812	Conservation based	TRUE
	24	25	11	0.44	GO:0006936	muscle contraction	1.22728e-08	COXPRSdb
8	29	8						Conservation based
	35	20	6	0.3	GO:0007586	digestion	0.000470997	COXPRSdb
8	15	19						Conservation based
	38	20						COXPRSdb
8	8	32	25	0.78125	GO:0045333	cellular respiration	6.39938e-41	Conservation based	FALSE
	41	18	10	0.555556	GO:0022904	respiratory electron transport chain	2.60603e-13	COXPRSdb
8	28	9	6	0.666667	GO:0042438	melanin biosynthetic process	5.1153e-13	Conservation based	TRUE
	56	14	5	0.357143	GO:0042438	melanin biosynthetic process	7.18208e-08	COXPRSdb
7	22	13	9	0.692308	GO:0006458	'de novo' protein folding	8.22659e-16	Conservation based	TRUE
	74	11	7	0.636364	GO:0006458	'de novo' protein folding	1.50843e-10	COXPRSdb
6	21	14	11	0.785714	GO:0048706	embryonic skeletal system development	4.45746e-17	Conservation based	TRUE
	82	10	7	0.7	GO:0048706	embryonic skeletal system development	1.8951e-08	COXPRSdb
6	13	21	16	0.761905	GO:0007601	visual perception	4.15186e-23	Conservation based	TRUE
	100	9	7	0.777778	GO:0007601	visual perception	1.07629e-07	COXPRSdb
6	37	6						Conservation based
	112	8						COXPRSdb
5	19	16						Conservation based
	44	17						COXPRSdb
5	24	10	3	0.3	GO:0030317	sperm motility	0.042582	Conservation based
	109	8						COXPRSdb
5	34	6	5	0.833333	GO:0006956	complement activation	6.04173e-09	Conservation based	FALSE
	204	5	4	0.8	GO:0006958	complement activation, classical pathway	1.9467e-06	COXPRSdb
5	14	19	15	0.789474	GO:0006520	cellular amino acid metabolic process	7.19282e-16	Conservation based	FALSE
	198	5	4	0.8	GO:0006418	tRNA aminoacylation for protein translation	3.96018e-05	COXPRSdb
4	65	4	2	0.5	GO:0060481	lobar bronchus epithelium development	0.0162272	Conservation based
	32	22						COXPRSdb
4	30	8						Conservation based
	55	14						COXPRSdb
4	43	5						Conservation based
	397	4						COXPRSdb
4	45	4						Conservation based
	75	11						COXPRSdb
4	70	4	2	0.5	GO:0002399	MHC class II protein complex assembly	0.00973718	Conservation based	TRUE
	76	11	4	0.363636	GO:0002399	MHC class II protein complex assembly	1.75813e-08	COXPRSdb
4	49	4	4	1	GO:0008211	glucocorticoid metabolic process	1.57495e-07	Conservation based	FALSE
	142	6	6	1	GO:0042446	hormone biosynthetic process	2.36997e-10	COXPRSdb
4	38	6	4	0.666667	GO:0043407	negative regulation of MAP kinase activity	0.000149531	Conservation based
	194	5						COXPRSdb
4	32	7	6	0.857143	GO:0006096	glycolytic process	7.86763e-10	Conservation based	TRUE
	421	4	4	1	GO:0006096	glycolytic process	2.78027e-05	COXPRSdb
3	52	4	3	0.75	GO:0007339	binding of sperm to zona pellucida	0.00108635	Conservation based
	52	15						COXPRSdb
3	33	6						Conservation based
	86	9						COXPRSdb
3	46	4	2	0.5	GO:0002331	pre-B cell allelic exclusion	0.00486903	Conservation based
	121	7						COXPRSdb
3	67	4						Conservation based
	128	7						COXPRSdb
3	55	4	4	1	GO:0006521	regulation of cellular amino acid metabolic process	7.22755e-06	Conservation based	TRUE
	184	5	5	1	GO:0006521	regulation of cellular amino acid metabolic process	9.83143e-08	COXPRSdb
3	66	4	3	0.75	GO:0070059	intrinsic apoptotic signaling pathway in response to endoplasmic reticulum stress	0.000800432	Conservation based
	201	5						COXPRSdb
3	31	7	7	1	GO:0006397	mRNA processing	2.61563e-07	Conservation based	FALSE
	247	4	4	1	GO:0000377	RNA splicing, via transesterification reactions with bulged adenosine as nucleophile	0.00403627	COXPRSdb
2	42	5	5	1	GO:0006364	rRNA processing	5.32392e-07	Conservation based
	143	6						COXPRSdb
2	35	6	2	0.333333	GO:0031427	response to methotrexate	0.0243386	Conservation based
	203	5						COXPRSdb
2	39	5	3	0.6	GO:0015988	energy coupled proton transmembrane transport, against electrochemical gradient	0.00160006	Conservation based
	305	4						COXPRSdb
